# Supplementary material for: A library-based approach allows systematic and rapid evaluation of seed region length and reveals design rules for synthetic bacterial small RNAs
Source: iScience. 2024 Aug 20;27(9):110774. doi: 10.1016/j.isci.2024.110774 (PMC11402225; doi:10.1016/j.isci.2024.110774)
Supplement: Data S1. GenBank sequences for all generated plasmids, related to STAR Methods [file mmc2.zip]

Archive with 103 entries (103 files):
- p-PL-RybB-s8.gbk
- pSL009.gbk
- pSL099.gbk
- pSL123.gbk
- pSL132.gbk
- pSL133.gbk
- pSL135.gbk
- pSL137.gbk
- pSL571.gbk
- pSL572.gbk
- pSL573.gbk
- pSL598.gbk
- pSL601.gbk
- pSL723.gbk
- pSL724.gbk
- pSL725.gbk
- pSL726.gbk
- pSL727.gbk
- pSL728.gbk
- pSLcol_05_RybB/pSLcol_05_01.gbk
- pSLcol_05_RybB/pSLcol_05_02.gbk
- pSLcol_05_RybB/pSLcol_05_03.gbk
- pSLcol_05_RybB/pSLcol_05_04.gbk
- pSLcol_05_RybB/pSLcol_05_05.gbk
- pSLcol_05_RybB/pSLcol_05_06.gbk
- pSLcol_05_RybB/pSLcol_05_07.gbk
- pSLcol_05_RybB/pSLcol_05_08.gbk
- pSLcol_05_RybB/pSLcol_05_09.gbk
- pSLcol_05_RybB/pSLcol_05_10.gbk
- pSLcol_05_RybB/pSLcol_05_11.gbk
- pSLcol_05_RybB/pSLcol_05_12.gbk
- pSLcol_05_RybB/pSLcol_05_13.gbk
- pSLcol_05_RybB/pSLcol_05_14.gbk
- pSLcol_05_RybB/pSLcol_05_15.gbk
- pSLcol_05_RybB/pSLcol_05_16.gbk
- pSLcol_05_RybB/pSLcol_05_17.gbk
- pSLcol_05_RybB/pSLcol_05_18.gbk
- pSLcol_05_RybB/pSLcol_05_19.gbk
- pSLcol_05_RybB/pSLcol_05_20.gbk
- pSLcol_05_RybB/pSLcol_05_21.gbk
- pSLcol_05_RybB/pSLcol_05_22.gbk
- pSLcol_05_RybB/pSLcol_05_23.gbk
- pSLcol_05_RybB/pSLcol_05_24.gbk
- pSLcol_05_RybB/pSLcol_05_25.gbk
- pSLcol_05_RybB/pSLcol_05_26.gbk
- pSLcol_05_RybB/pSLcol_05_27.gbk
- pSLcol_05_RybB/pSLcol_05_28.gbk
- pSLcol_05_RybB/pSLcol_05_29.gbk
- pSLcol_05_RybB/pSLcol_05_30.gbk
- pSLcol_05_RybB/pSLcol_05_31.gbk
- pSLcol_05_RybB/pSLcol_05_32.gbk
- pSLcol_05_RybB/pSLcol_05_33.gbk
- pSLcol_05_RybB/pSLcol_05_34.gbk
- pSLcol_05_RybB/pSLcol_05_35.gbk
- pSLcol_05_RybB/pSLcol_05_36.gbk
- pSLcol_05_RybB/pSLcol_05_37.gbk
- pSLcol_05_RybB/pSLcol_05_38.gbk
- pSLcol_05_RybB/pSLcol_05_39.gbk
- pSLcol_05_RybB/pSLcol_05_40.gbk
- pSLcol_05_RybB/pSLcol_05_41.gbk
- pSLcol_05_RybB/pSLcol_05_42.gbk
- pSLcol_08_SgrS/pSLcol_08_01.gbk
- pSLcol_08_SgrS/pSLcol_08_02.gbk
- pSLcol_08_SgrS/pSLcol_08_03.gbk
- pSLcol_08_SgrS/pSLcol_08_04.gbk
- pSLcol_08_SgrS/pSLcol_08_05.gbk
- pSLcol_08_SgrS/pSLcol_08_06.gbk
- pSLcol_08_SgrS/pSLcol_08_07.gbk
- pSLcol_08_SgrS/pSLcol_08_08.gbk
- pSLcol_08_SgrS/pSLcol_08_09.gbk
- pSLcol_08_SgrS/pSLcol_08_10.gbk
- pSLcol_08_SgrS/pSLcol_08_11.gbk
- pSLcol_08_SgrS/pSLcol_08_12.gbk
- pSLcol_08_SgrS/pSLcol_08_13.gbk
- pSLcol_08_SgrS/pSLcol_08_14.gbk
- pSLcol_08_SgrS/pSLcol_08_15.gbk
- pSLcol_08_SgrS/pSLcol_08_16.gbk
- pSLcol_08_SgrS/pSLcol_08_17.gbk
- pSLcol_08_SgrS/pSLcol_08_18.gbk
- pSLcol_08_SgrS/pSLcol_08_19.gbk
- pSLcol_08_SgrS/pSLcol_08_20.gbk
- pSLcol_08_SgrS/pSLcol_08_21.gbk
- pSLcol_08_SgrS/pSLcol_08_22.gbk
- pSLcol_08_SgrS/pSLcol_08_23.gbk
- pSLcol_08_SgrS/pSLcol_08_24.gbk
- pSLcol_08_SgrS/pSLcol_08_25.gbk
- pSLcol_08_SgrS/pSLcol_08_26.gbk
- pSLcol_08_SgrS/pSLcol_08_27.gbk
- pSLcol_08_SgrS/pSLcol_08_28.gbk
- pSLcol_08_SgrS/pSLcol_08_29.gbk
- pSLcol_08_SgrS/pSLcol_08_30.gbk
- pSLcol_08_SgrS/pSLcol_08_31.gbk
- pSLcol_08_SgrS/pSLcol_08_32.gbk
- pSLcol_08_SgrS/pSLcol_08_33.gbk
- pSLcol_08_SgrS/pSLcol_08_34.gbk
- pSLcol_08_SgrS/pSLcol_08_35.gbk
- pSLcol_08_SgrS/pSLcol_08_36.gbk
- pSLcol_08_SgrS/pSLcol_08_37.gbk
- pSLcol_08_SgrS/pSLcol_08_38.gbk
- pSLcol_08_SgrS/pSLcol_08_39.gbk
- pSLcol_08_SgrS/pSLcol_08_40.gbk
- pSLcol_08_SgrS/pSLcol_08_41.gbk
- pSLcol_08_SgrS/pSLcol_08_42.gbk
