# Supplementary material for: A library-based approach allows systematic and rapid evaluation of seed region length and reveals design rules for synthetic bacterial small RNAs
Source: iScience. 2024 Aug 20;27(9):110774. doi: 10.1016/j.isci.2024.110774 (PMC11402225; doi:10.1016/j.isci.2024.110774)
Supplement: Data S1. GenBank sequences for all generated plasmids, related to STAR Methods [file mmc2.zip › pSL099.gbk]

LOCUS       pSL099        3877 bp DNA     circular SYN 23-APR-2024
DEFINITION  .
ACCESSION   .
VERSION     .
KEYWORDS    .
SOURCE      synthetic DNA construct
  ORGANISM  synthetic DNA construct
REFERENCE   1  (bases 1 to 3877)
  AUTHORS   biochemistry-MPI-Marburg
  TITLE     Direct Submission
  JOURNAL   Exported Apr 23, 2024 from SnapGene 6.2.0
            https://www.snapgene.com
FEATURES             Location/Qualifiers
     source          1..3877
                     /mol_type="other DNA"
                     /organism="synthetic DNA construct"
     CDS             298..1089
                     /codon_start=1
                     /gene="aadA"
                     /product="aminoglycoside adenylyltransferase (Murphy,1985)"
                     /label=SmR (SpecR/StrepR)
                     /note="confers resistance to spectinomycin andstreptomycin"
                     /note="color: #993366"
                     /translation="MGEAVIAEVSTQLSEVVGVIERHLEPTLLAVHLYGSAVDGGLKPH
                     SDIDLLVTVTVRLDETTRRALINDLLETSASPGESEILRAVEVTIVVHDDIIPWRYPAK
                     RELQFGEWQRNDILAGIFEPATIDIDLAILLTKAREHSVALVGPAAEELFDPVPEQDLF
                     EALNETLTLWNSPPDWAGDERNVVLTLSRIWYSAVTGKIAPKDVAADWAMERLPAQYQP
                     VILEARQAYLGQEEDRLASRADQLEEFVHYVKGEITKVVGK"
     rep_origin      1430..2018
                     /direction=RIGHT
                     /label=ori - pMB1
                     /note="high-copy-number ColE1/pMB1/pBR322/pUC origin of 
                     replication"
                     /note="color: #ffff00"
     variation       1577
                     /label=C to T
                     /note="color: #a6acb3"
     rep_origin      2018
                     /label=ORI
                     /note="RNaseH cleavage point"
                     /note="color: #ffff00"
     protein_bind    2124..2145
                     /label=CAP binding site
                     /bound_moiety="E. coli catabolite activator protein"
                     /note="CAP binding activates transcription in the presence 
                     of cAMP."
                     /note="color: #31849b"
     promoter        2160..2190
                     /label=lac promoter
                     /note="promoter for the E. coli lac operon"
                     /note="This forward directional feature has 3 segments:
                        1: 2160 .. 2165 / #ffffff / -35
                        2: 2166 .. 2183 / #ffffff
                        3: 2184 .. 2190 / #ffffff / -10"
     protein_bind    2198..2214
                     /label=lac operator
                     /bound_moiety="lac repressor encoded by lacI"
                     /note="The lac repressor binds to the lac operator to 
                     inhibit transcription in E. coli. This inhibition can be 
                     relieved by adding lactose or 
                     isopropyl-beta-D-thiogalactopyranoside (IPTG)."
                     /note="color: #31849b"
     misc_feature    2232..2243
                     /label=RBS
                     /note="color: #00ff00"
     CDS             2250..2960
                     /codon_start=1
                     /product="monomeric derivative of DsRed fluorescent 
                     protein"
                     /label=mCherry
                     /note="mammalian codon-optimized"
                     /note="color: #ff0000"
                     /translation="MVSKGEEDNMAIIKEFMRFKVHMEGSVNGHEFEIEGEGEGRPYEG
                     TQTAKLKVTKGGPLPFAWDILSPQFMYGSKAYVKHPADIPDYLKLSFPEGFKWERVMNF
                     EDGGVVTVTQDSSLQDGEFIYKVKLRGTNFPSDGPVMQKKTMGWEASSERMYPEDGALK
                     GEIKQRLKLKDGGHYDAEVKTTYKAKKPVQLPGAYNVNIKLDITSHNEDYTIVEQYERA
                     EGRHSTGGMDELYK"
     terminator      2980..3023
                     /gene="Escherichia coli rrnB"
                     /label=rrnB T1 terminator
                     /note="transcription terminator T1 from the E. coli rrnB 
                     gene"
                     /note="color: #ffffff"
     terminator      3064..3091
                     /label=T7Te terminator
                     /note="phage T7 early transcription terminator"
                     /note="color: #ffffff"
     misc_feature    3472..3777
                     /label=ccdB
                     /note="color: #993366; direction: RIGHT"
ORIGIN
        1 gaagaccaat gtgaagagca ggcacgaacc cagtggacat aagcctgttc ggttcgtaag
       61 ctgtaatgca agtagcgtat gcgctcacgc aactggtcca gaaccttgac cgaacgcagc
      121 ggtggtaacg gcgcagtggc ggttttcatg gcttgttatg actgtttttt tggggtacag
      181 tctatgcctc gggcatccaa gcagcaagcg cgttacgccg tgggtcgatg tttgatgtta
      241 tggagcagca acgatgttac gcagcagggc agtcgcccta aaacaaagtt aaacatcatg
      301 ggggaagcgg tgatcgccga agtatcgact caactatcag aggtagttgg cgtcatcgag
      361 cgccatctcg aaccgacgtt gctggccgta catttgtacg gctccgcagt ggatggcggc
      421 ctgaagccac acagcgatat tgatttgctg gttacggtga ccgtaaggct tgatgaaaca
      481 acgcggcgag ctttgatcaa cgaccttttg gaaacttcgg cttcccctgg agagagcgag
      541 attctccgcg ctgtagaagt caccattgtt gtgcacgacg acatcattcc gtggcgttat
      601 ccagctaagc gcgaactgca atttggagaa tggcagcgca atgacattct tgcaggtatc
      661 ttcgagccag ccacgatcga cattgatctg gctatcttgc tgacaaaagc aagagaacat
      721 agcgttgcct tggtaggtcc agcggcggag gaactctttg atccggttcc tgaacaggat
      781 ctatttgagg cgctaaatga aaccttaacg ctatggaact cgccgcccga ctgggctggc
      841 gatgagcgaa atgtagtgct tacgttgtcc cgcatttggt acagcgcagt aaccggcaaa
      901 atcgcgccga aggatgtcgc tgccgactgg gcaatggagc gcctgccggc ccagtatcag
      961 cccgtcatac ttgaagctag acaggcttat cttggacaag aagaagatcg cttggcctcg
     1021 cgcgcagatc agttggaaga atttgtccat tacgtgaaag gcgagatcac caaggtagtc
     1081 ggcaaataat gtctagctag aaattcgttc aagccgacgc cgcttcgcgg cgcggcttaa
     1141 ctcaagcgtt agatgcacta agcacataat tgctcacagc caaactatca ggtcaagtct
     1201 gcttttatta tttttaagcg tgcataataa gccctacaca aattgggaga tatatcatgc
     1261 tgtcagacca agtttactca tatatacttt agattgattt aaaacttcat ttttaattta
     1321 aaaggatcta ggtgaagatc ctttttgata atctcatgac caaaatccct taacgtgagt
     1381 tttcgttcca ctgagcgtca gaccccgtag aaaagatcaa aggatcttct tgagatcctt
     1441 tttttctgcg cgtaatctgc tgcttgcaaa caaaaaaacc accgctacca gcggtggttt
     1501 gtttgccgga tcaagagcta ccaactcttt ttccgaaggt aactggcttc agcagagcgc
     1561 agataccaaa tactgttctt ctagtgtagc cgtagttagg ccaccacttc aagaactctg
     1621 tagcaccgcc tacatacctc gctctgctaa tcctgttacc agtggctgct gccagtggcg
     1681 ataagtcgtg tcttaccggg ttggactcaa gacgatagtt accggataag gcgcagcggt
     1741 cgggctgaac ggggggttcg tgcacacagc ccagcttgga gcgaacgacc tacaccgaac
     1801 tgagatacct acagcgtgag ctatgagaaa gcgccacgct tcccgaaggg agaaaggcgg
     1861 acaggtatcc ggtaagcggc agggtcggaa caggagagcg cacgagggag cttccagggg
     1921 gaaacgcctg gtatctttat agtcctgtcg ggtttcgcca cctctgactt gagcgtcgat
     1981 ttttgtgatg ctcgtcaggg gggcggagcc tatggaaaaa cgccagcaac gcggcctttt
     2041 tacggttcct gcactctgtg ctcgctcttc tttctggtct tcaggtttcc cgactggaaa
     2101 gcgggcagtg agcgcaacgc aattaatgtg agttagctca ctcattaggc accccaggct
     2161 ttacacttta tgcttccggc tcgtatgttg tgtggaattg tgagcggata acaatttcac
     2221 acatactaga gaaagaggag aaatactaga tggtgagcaa gggcgaggag gataacatgg
     2281 ccatcatcaa ggagttcatg cgcttcaagg tgcacatgga gggctccgtg aacggccacg
     2341 agttcgagat cgagggcgag ggcgagggcc gcccctacga gggcacccag accgccaagc
     2401 tgaaggtgac caagggtggc cccctgccct tcgcctggga catcctgtcc cctcagttca
     2461 tgtacggctc caaggcctac gtgaagcacc ccgccgacat ccccgactac ttgaagctgt
     2521 ccttccccga gggcttcaag tgggagcgcg tgatgaactt cgaggacggc ggcgtggtga
     2581 ccgtgaccca ggactcctcc ttgcaggacg gcgagttcat ctacaaggtg aagctgcgcg
     2641 gcaccaactt cccctccgac ggccccgtaa tgcagaagaa aaccatgggc tgggaggcct
     2701 cctccgagcg gatgtacccc gaggacggcg ccctgaaggg cgagatcaag cagaggctga
     2761 agctgaagga cggcggccac tacgacgctg aggtcaagac cacctacaag gccaagaagc
     2821 ccgtgcagct gcccggcgcc tacaacgtca acatcaagtt ggacatcacc tcccacaacg
     2881 aggactacac catcgtggaa cagtacgaac gcgccgaggg ccgccactcc accggcggca
     2941 tggacgagct gtacaagtaa tactagagcc aggcatcaaa taaaacgaaa ggctcagtcg
     3001 aaagactggg cctttcgttt tatctgttgt ttgtcggtga acgctctcta ctagagtcac
     3061 actggctcac cttcgggtgg gcctttctgc gtttataggg cttagcctta ttggtttctt
     3121 aggcgctgcc tcgcgtggat ccggcttact aaaagccaga taacagtatg cgtatttgcg
     3181 cgctgatttt tgcggtataa gaatatatac tgatatgtat acccgaagta tgtcaaaaag
     3241 aggtgtgcta tgaagcagcg tattacagtg acagttgaca gcgacagcta tcagttgctc
     3301 aaggcatata tgatgtcaat atctccggtc tggtaagcac aaccatgcag aatgaagccc
     3361 gtcgtctgcg tgccgaacgc tggaaagcgg aaaatcagga agggatggct gaggtcgccc
     3421 ggtttattga aatgaacggc tcttttgctg acgagaacag ggactggtga aatgcagttt
     3481 aaggtttaca cctataaaag agagagccgt tatcgtctgt ttgtggatgt acagagtgat
     3541 attattgaca cgcccgggcg acggatggtg atccccctgg ccagtgcacg tctgctgtca
     3601 gataaagtct cccgtgaact ttacccggtg gtgcatatcg gggatgaaag ctggcgcatg
     3661 atgaccaccg atatggccag tgtgcctgtc tccgttatcg gggaagaagt ggctgatctc
     3721 agccaccgcg aaaatgacat caaaaacgcc attaacctga tgttctgggg aatataatta
     3781 agccagcccc gacacccgcc aacacccgct gacgcgccct gacgggcttg tctgctcccg
     3841 gcatccgctt acagacaagc tgtgacccac tcaagtg
//
