# Supplementary material for: A library-based approach allows systematic and rapid evaluation of seed region length and reveals design rules for synthetic bacterial small RNAs
Source: iScience. 2024 Aug 20;27(9):110774. doi: 10.1016/j.isci.2024.110774 (PMC11402225; doi:10.1016/j.isci.2024.110774)
Supplement: Data S1. GenBank sequences for all generated plasmids, related to STAR Methods [file mmc2.zip › pSL135.gbk]

LOCUS       pSL135        2120 bp DNA     circular SYN 23-APR-2024
DEFINITION  .
ACCESSION   .
VERSION     .
KEYWORDS    .
SOURCE      synthetic DNA construct
  ORGANISM  synthetic DNA construct
REFERENCE   1  (bases 1 to 2120)
  AUTHORS   biochemistry-MPI-Marburg
  TITLE     Direct Submission
  JOURNAL   Exported Apr 23, 2024 from SnapGene 6.2.0
            https://www.snapgene.com
FEATURES             Location/Qualifiers
     source          1..2120
                     /mol_type="other DNA"
                     /organism="synthetic DNA construct"
     CDS             287..1078
                     /codon_start=1
                     /gene="aadA"
                     /product="aminoglycoside adenylyltransferase (Murphy,1985)"
                     /label=SmR (SpecR/StrepR)
                     /note="confers resistance to spectinomycin andstreptomycin"
                     /note="color: #993366"
                     /translation="MGEAVIAEVSTQLSEVVGVIERHLEPTLLAVHLYGSAVDGGLKPH
                     SDIDLLVTVTVRLDETTRRALINDLLETSASPGESEILRAVEVTIVVHDDIIPWRYPAK
                     RELQFGEWQRNDILAGIFEPATIDIDLAILLTKAREHSVALVGPAAEELFDPVPEQDLF
                     EALNETLTLWNSPPDWAGDERNVVLTLSRIWYSAVTGKIAPKDVAADWAMERLPAQYQP
                     VILEARQAYLGQEEDRLASRADQLEEFVHYVKGEITKVVGK"
     rep_origin      1419..2007
                     /direction=RIGHT
                     /label=ori - pMB1
                     /note="high-copy-number ColE1/pMB1/pBR322/pUC origin of 
                     replication"
                     /note="color: #ffff00"
     protein_bind    2064..2080
                     /label=lac operator
                     /bound_moiety="lac repressor encoded by lacI"
                     /note="The lac repressor binds to the lac operator to 
                     inhibit transcription in E. coli. This inhibition can be 
                     relieved by adding lactose or 
                     isopropyl-beta-D-thiogalactopyranoside (IPTG)."
                     /note="color: #31849b"
     protein_bind    2087..2103
                     /label=lac operator
                     /bound_moiety="lac repressor encoded by lacI"
                     /note="The lac repressor binds to the lac operator to 
                     inhibit transcription in E. coli. This inhibition can be 
                     relieved by adding lactose or 
                     isopropyl-beta-D-thiogalactopyranoside (IPTG)."
                     /note="color: #31849b"
ORIGIN
        1 tgaagagcag gcacgaaccc agtggacata agcctgttcg gttcgtaagc tgtaatgcaa
       61 gtagcgtatg cgctcacgca actggtccag aaccttgacc gaacgcagcg gtggtaacgg
      121 cgcagtggcg gttttcatgg cttgttatga ctgttttttt ggggtacagt ctatgcctcg
      181 ggcatccaag cagcaagcgc gttacgccgt gggtcgatgt ttgatgttat ggagcagcaa
      241 cgatgttacg cagcagggca gtcgccctaa aacaaagtta aacatcatgg gggaagcggt
      301 gatcgccgaa gtatcgactc aactatcaga ggtagttggc gtcatcgagc gccatctcga
      361 accgacgttg ctggccgtac atttgtacgg ctccgcagtg gatggcggcc tgaagccaca
      421 cagcgatatt gatttgctgg ttacggtgac cgtaaggctt gatgaaacaa cgcggcgagc
      481 tttgatcaac gaccttttgg aaacttcggc ttcccctgga gagagcgaga ttctccgcgc
      541 tgtagaagtc accattgttg tgcacgacga catcattccg tggcgttatc cagctaagcg
      601 cgaactgcaa tttggagaat ggcagcgcaa tgacattctt gcaggtatct tcgagccagc
      661 cacgatcgac attgatctgg ctatcttgct gacaaaagca agagaacata gcgttgcctt
      721 ggtaggtcca gcggcggagg aactctttga tccggttcct gaacaggatc tatttgaggc
      781 gctaaatgaa accttaacgc tatggaactc gccgcccgac tgggctggcg atgagcgaaa
      841 tgtagtgctt acgttgtccc gcatttggta cagcgcagta accggcaaaa tcgcgccgaa
      901 ggatgtcgct gccgactggg caatggagcg cctgccggcc cagtatcagc ccgtcatact
      961 tgaagctaga caggcttatc ttggacaaga agaagatcgc ttggcctcgc gcgcagatca
     1021 gttggaagaa tttgtccatt acgtgaaagg cgagatcacc aaggtagtcg gcaaataatg
     1081 tctagctaga aattcgttca agccgacgcc gcttcgcggc gcggcttaac tcaagcgtta
     1141 gatgcactaa gcacataatt gctcacagcc aaactatcag gtcaagtctg cttttattat
     1201 ttttaagcgt gcataataag ccctacacaa attgggagat atatcatgct gtcagaccaa
     1261 gtttactcat atatacttta gattgattta aaacttcatt tttaatttaa aaggatctag
     1321 gtgaagatcc tttttgataa tctcatgacc aaaatccctt aacgtgagtt ttcgttccac
     1381 tgagcgtcag accccgtaga aaagatcaaa ggatcttctt gagatccttt ttttctgcgc
     1441 gtaatctgct gcttgcaaac aaaaaaacca ccgctaccag cggtggtttg tttgccggat
     1501 caagagctac caactctttt tccgaaggta actggcttca gcagagcgca gataccaaat
     1561 actgttcttc tagtgtagcc gtagttaggc caccacttca agaactctgt agcaccgcct
     1621 acatacctcg ctctgctaat cctgttacca gtggctgctg ccagtggcga taagtcgtgt
     1681 cttaccgggt tggactcaag acgatagtta ccggataagg cgcagcggtc gggctgaacg
     1741 gggggttcgt gcacacagcc cagcttggag cgaacgacct acaccgaact gagataccta
     1801 cagcgtgagc tatgagaaag cgccacgctt cccgaaggga gaaaggcgga caggtatccg
     1861 gtaagcggca gggtcggaac aggagagcgc acgagggagc ttccaggggg aaacgcctgg
     1921 tatctttata gtcctgtcgg gtttcgccac ctctgacttg agcgtcgatt tttgtgatgc
     1981 tcgtcagggg ggcggagcct atggaaaaac gccagcaacg cggccttttt acggttcctg
     2041 cactctgtgc tcgctcttct ttcttgtgag cggataacaa ttgacattgt gagcggataa
     2101 caagatactg agcacccatg
//
