# Supplementary material for: A library-based approach allows systematic and rapid evaluation of seed region length and reveals design rules for synthetic bacterial small RNAs
Source: iScience. 2024 Aug 20;27(9):110774. doi: 10.1016/j.isci.2024.110774 (PMC11402225; doi:10.1016/j.isci.2024.110774)
Supplement: Data S1. GenBank sequences for all generated plasmids, related to STAR Methods [file mmc2.zip › pSL573.gbk]

LOCUS       pSL573        2892 bp DNA     circular SYN 23-APR-2024
DEFINITION  .
ACCESSION   .
VERSION     .
KEYWORDS    .
SOURCE      synthetic DNA construct
  ORGANISM  synthetic DNA construct
REFERENCE   1  (bases 1 to 2892)
  AUTHORS   Daniel Schindler
  TITLE     Direct Submission
  JOURNAL   Exported Apr 23, 2024 from SnapGene 6.2.0
            https://www.snapgene.com
FEATURES             Location/Qualifiers
     source          1..2892
                     /mol_type="other DNA"
                     /organism="synthetic DNA construct"
     protein_bind    4..20
                     /label=lac operator
                     /bound_moiety="lac repressor encoded by lacI"
                     /note="The lac repressor binds to the lac operator to 
                     inhibit transcription in E. coli. This inhibition can be 
                     relieved by adding lactose or 
                     isopropyl-beta-D-thiogalactopyranoside (IPTG)."
                     /note="color: #31849b"
     protein_bind    27..43
                     /label=lac operator
                     /bound_moiety="lac repressor encoded by lacI"
                     /note="The lac repressor binds to the lac operator to 
                     inhibit transcription in E. coli. This inhibition can be 
                     relieved by adding lactose or 
                     isopropyl-beta-D-thiogalactopyranoside (IPTG)."
                     /note="color: #31849b"
     misc_feature    61..73
                     /label=seed acrA
                     /note="color: #ffff00"
     gene            74..138
                     /gene="rybB"
                     /gene_synonym="ECK0837; p25"
                     /locus_tag="b4417"
                     /label=rybB
                     /note="color: #a6acb3; direction: RIGHT"
                     /db_xref="ASAP:ABE-0047241"
                     /db_xref="ECOCYC:G0-8880"
                     /db_xref="EcoGene:EG31137"
                     /db_xref="GeneID:2847774"
     primer_bind     412..473
                     /label=SLo0140
                     /note="3nMoClo test 2 - 3'UTR Full Fw"
                     /note="color: black; sequence: 
                     TGAtactagagccaggcatcaaataaaacgaaaggctcagtcgaaagactgggcctttc
                     gttttatctgTTG; added: 2021-08-10"
     primer_bind     412..431
                     /label=SLo0031
                     /note="MoClo - Level 0 part - 3'UTR 1"
                     /note="color: black; sequence: 
                     TGATACTAGAGCCAGGCATCAAATAAAACG; added: 2021-08-10"
     terminator      421..507
                     /gene="Escherichia coli rrnB"
                     /label=rrnB T1 terminator
                     /note="transcription terminator T1 from the E. coli rrnB 
                     gene"
                     /note="color: #ffffff"
     primer_bind     421..441
                     /label=SLo0122
                     /note="3nMoClo test 2 - 3'UTR Rv | Temp pMA650"
                     /note="color: black; sequence: CAAcagataaaacgaaaggcccag; 
                     added: 2021-08-10"
     primer_bind     complement(447..474)
                     /label=SLo0032
                     /note="MoClo - Level 0 part - 3'UTR 2"
                     /note="color: black; sequence: 
                     CCTACAACAGATAAAACGAAAGGCCCAGTCT; added: 2021-08-10"
     primer_bind     complement(447..473)
                     /label=SLo0139
                     /note="3nMoClo test 2 - 3'UTR Rv | Temp pMA650 - 
                     ALTERNATIVE of SVo0029"
                     /note="color: black; sequence: CAAcagataaaacgaaaggcccagtct;
                     added: 2021-08-10"
     primer_bind     complement(450..473)
                     /label=SLo0122
                     /note="3nMoClo test 2 - 3'UTR Rv | Temp pMA650"
                     /note="color: black; sequence: CAAcagataaaacgaaaggcccag; 
                     added: 2021-08-10"
     primer_bind     471..492
                     /label=SLo0123
                     /note="3nMoClo test 2 - Ter Fw | Temp pMA650"
                     /note="color: black; sequence: TTGtttgtcggtgaacgctctc; 
                     added: 2021-08-10"
     primer_bind     475..492
                     /label=SLo0033
                     /note="MoClo - Level 0 part - Ter 1"
                     /note="color: black; sequence: AGGTTGTCGGTGAACGCTCTC; 
                     added: 2021-08-10"
     terminator      599..626
                     /label=rrnB T2 terminator
                     /note="transcription terminator T2 from the E. coli rrnB 
                     gene"
                     /note="color: #ffffff"
     promoter        646..750
                     /gene="bla"
                     /label=AmpR promoter
                     /note="color: #ffffff; direction: RIGHT"
     CDS             751..1542
                     /codon_start=1
                     /label=NPTII
                     /note="color: #ff9966"
                     /translation="MAKMRISPELKKLIEKYRCVKDTEGMSPAKVYKLVGENENLYLKM
                     TDSRYKGTTYDVEREKDMMLWLEGKLPVPKVLHFERHDGWSNLLMSEADGVLCSEEYED
                     EQSPEKIIELYAECIRLFHSIDISDCPYTNSLDSRLAELDYLLNNDLADVDCENWEEDT
                     PFKDPRELYDFLKTEKPEEELVFSHGDLGDSNIFVKDGKVSGFIDLGRSGRADKWYDIA
                     FCVRSLREDIGEEQYVELFFDLLGIKPDWEKIKYYILLDELF"
     rep_origin      1716..2304
                     /direction=RIGHT
                     /label=ori
                     /note="high-copy-number ColE1/pMB1/pBR322/pUC origin of 
                     replication"
                     /note="color: #ffff00"
     misc_feature    2490..2630
                     /label=bom
                     /note="basis of mobility region from pBR322"
                     /note="color: #a6acb3"
     primer_bind     complement(2702..2809)
                     /label=SLo0002
                     /note="RV Ultramere to amplify a lacZ-ccdB selection 
                     cassette from pMAXXX plasmids published in Schindler et al.
                     2016 and introducing a complex X bp barcode for nanopore 
                     sequencing"
                     /note="color: black; sequence: 
                     ctcggcctttgcgacgctcaATTACCCTGTTATCCCTATGACACTATGTACGCTGTCCW
                     NCDHGNABRDWTVGDYVBABAWNSDCMTDNSHGBHRKDAVTDRYDKABMCWVMKBWGHW
                     NSWNHGKVHKTGNDHCWRVCRDTHMTVCHWVTVBYKRNHKCCGACTTAAACTGCCTGAT
                     Gcacttgagtgggtcacagct; added: 2021-08-10"
ORIGIN
        1 ttcttgtgag cggataacaa ttgacattgt gagcggataa caagatactg agcacccatg
       61 catatgtaaa cctgatgtcc ccattttgtg gagcccatca accccgccat ttcggttcaa
      121 ggttgatggg ttttttgttg cctgaaattt atgctcttta aaatcatgat gttagaagca
      181 ctgtttttta acgatggcga caaaatgcag cgtcatcccg gtgttttggc ggatgagaga
      241 agattttcag cctgatacag attaaatcag aacgcagaag cggtctgata aaacagaatt
      301 tgcctggcgg cagtagcgcg gtggtcccac ctgaccccat gccgaactca gaagtgaaac
      361 gccgtagcgc cgatggtagt gtggggtctc cccatgcgag agtagggaac tgccaggcat
      421 caaataaaac gaaaggctca gtcgaaagac tgggcctttc gttttatctg ttgtttgtcg
      481 gtgaacgctc tcctgagtag gacaaatccg ccgggagcgg atttgaacgt tgcgaagcaa
      541 cggcccggag ggtggcgggc aggacgcccg ccataaactg ccaggcatca aattaagcag
      601 aaggccatcc tgacggatgg cctttttgcg tttctacaaa ctcttcgcgg aacccctatt
      661 tgtttatttt tctaaataca ttcaaatatg tatccgctca tgagacaata accctgataa
      721 atgcttcaat aatattgaaa aaggaagagt atggctaaaa tgagaatatc accggaattg
      781 aaaaaactga tcgaaaaata ccgctgcgta aaagatacgg aaggaatgtc tcctgctaag
      841 gtatataagc tggtgggaga aaatgaaaac ctatatttaa aaatgacgga cagccggtat
      901 aaagggacca cctatgatgt ggaacgggaa aaggacatga tgctatggct ggaaggaaag
      961 ctgcctgttc caaaggtcct gcactttgaa cggcatgatg gctggagcaa tctgctcatg
     1021 agtgaggccg atggcgtcct ttgctcggaa gagtatgaag atgaacaaag ccctgaaaag
     1081 attatcgagc tgtatgcgga gtgcatcagg ctctttcact ccatcgacat atcggattgt
     1141 ccctatacga atagcttaga cagccgctta gccgaattgg attacttact gaataacgat
     1201 ctggccgatg tggattgcga aaactgggaa gaggacactc catttaaaga tccgcgcgag
     1261 ctgtatgatt ttttaaagac ggaaaagccc gaagaggaac ttgtcttttc ccacggcgac
     1321 ctgggagaca gcaacatctt tgtgaaagat ggcaaagtaa gtggctttat tgatcttggg
     1381 agaagcggca gggcggacaa gtggtatgac attgccttct gcgtccggtc gctcagggag
     1441 gatatcgggg aagaacagta tgtcgagcta ttttttgact tactggggat caagcctgat
     1501 tgggagaaaa taaaatatta tattttactg gatgaattgt tttagctgtc agaccaagtt
     1561 tactcatata tactttagat tgatttaaaa cttcattttt aatttaaaag gatctaggtg
     1621 aagatccttt ttgataatct catgaccaaa atcccttaac gtgagttttc gttccactga
     1681 gcgtcagacc ccgtagaaaa gatcaaagga tcttcttgag atcctttttt tctgcgcgta
     1741 atctgctgct tgcaaacaaa aaaaccaccg ctaccagcgg tggtttgttt gccggatcaa
     1801 gagctaccaa ctctttttcc gaaggtaact ggcttcagca gagcgcagat accaaatact
     1861 gtccttctag tgtagccgta gttaggccac cacttcaaga actctgtagc accgcctaca
     1921 tacctcgctc tgctaatcct gttaccagtg gctgctgcca gtggcgataa gtcgtgtctt
     1981 accgggttgg actcaagacg atagttaccg gataaggcgc agcggtcggg ctgaacgggg
     2041 ggttcgtgca cacagcccag cttggagcga acgacctaca ccgaactgag atacctacag
     2101 cgtgagctat gagaaagcgc cacgcttccc gaagggagaa aggcggacag gtatccggta
     2161 agcggcaggg tcggaacagg agagcgcacg agggagcttc cagggggaaa cgcctggtat
     2221 ctttatagtc ctgtcgggtt tcgccacctc tgacttgagc gtcgattttt gtgatgctcg
     2281 tcaggggggc ggagcctatg gaaaaacgcc agcaacgcgg cctttttacg gttcctggcc
     2341 ttttgctggc cttttgctca catgttcttt cctgcgttat cccctgattc tgtggataac
     2401 cgtattaccg cctttgagtg agctgatacc gctcgccgca gccgaacgac cgagcgcagc
     2461 gagtcagtga gcgaggaagc ggatgagcgc ctgatgcggt attttctcct tacgcatctg
     2521 tgcggtattt cacaccgcat atggtgcact ctcagtacaa tctgctctga tgccgcatag
     2581 ttaagccagt atacactccg ctatcgctac gtgactgggt catggctgcg ccccgacacc
     2641 cgccaacacc cgctgacgcg ccctgacggg cttgtctgct cccggcatcc gcttacagac
     2701 aagctgtgac cgtctccggg agctgcatgt gtcagaggtt ttcaccgtca tcaccgaaac
     2761 gcgcgaggca gcagatcaat tcgcgcgcga aggcgaagcg gcatgcataa tgtgcctgtc
     2821 aaatggacga agcagggatt ctgcaaaccc tatgctactc cgtcaagccg tcaattgtct
     2881 gattcgttac ca
//
