# Supplementary material for: A library-based approach allows systematic and rapid evaluation of seed region length and reveals design rules for synthetic bacterial small RNAs
Source: iScience. 2024 Aug 20;27(9):110774. doi: 10.1016/j.isci.2024.110774 (PMC11402225; doi:10.1016/j.isci.2024.110774)
Supplement: Data S1. GenBank sequences for all generated plasmids, related to STAR Methods [file mmc2.zip › pSLcol_05_RybB/pSLcol_05_11.gbk]

LOCUS       pSLcol_05_11        2899 bp DNA     circular SYN 23-APR-2024
DEFINITION  .
ACCESSION   .
VERSION     .
KEYWORDS    .
SOURCE      synthetic DNA construct
  ORGANISM  synthetic DNA construct
REFERENCE   1  (bases 1 to 2899)
  AUTHORS   Daniel Schindler
  TITLE     Direct Submission
  JOURNAL   Exported Apr 23, 2024 from SnapGene 6.2.0
            https://www.snapgene.com
FEATURES             Location/Qualifiers
     source          1..2899
                     /mol_type="other DNA"
                     /organism="synthetic DNA construct"
     protein_bind    4..20
                     /label=lac operator
                     /bound_moiety="lac repressor encoded by lacI"
                     /note="The lac repressor binds to the lac operator to 
                     inhibit transcription in E. coli. This inhibition can be 
                     relieved by adding lactose or 
                     isopropyl-beta-D-thiogalactopyranoside (IPTG)."
                     /note="color: #31849b"
     protein_bind    27..43
                     /label=lac operator
                     /bound_moiety="lac repressor encoded by lacI"
                     /note="The lac repressor binds to the lac operator to 
                     inhibit transcription in E. coli. This inhibition can be 
                     relieved by adding lactose or 
                     isopropyl-beta-D-thiogalactopyranoside (IPTG)."
                     /note="color: #31849b"
     misc_feature    61..80
                     /label=seed acrA
                     /note="color: #ffff00"
     gene            81..145
                     /gene="rybB"
                     /gene_synonym="ECK0837; p25"
                     /locus_tag="b4417"
                     /label=rybB
                     /note="color: #a6acb3; direction: RIGHT"
                     /db_xref="ASAP:ABE-0047241"
                     /db_xref="ECOCYC:G0-8880"
                     /db_xref="EcoGene:EG31137"
                     /db_xref="GeneID:2847774"
     primer_bind     419..480
                     /label=SLo0140
                     /note="3nMoClo test 2 - 3'UTR Full Fw"
                     /note="color: black; sequence: 
                     TGAtactagagccaggcatcaaataaaacgaaaggctcagtcgaaagactgggcctttc
                     gttttatctgTTG; added: 2021-08-10"
     primer_bind     419..438
                     /label=SLo0031
                     /note="MoClo - Level 0 part - 3'UTR 1"
                     /note="color: black; sequence: 
                     TGATACTAGAGCCAGGCATCAAATAAAACG; added: 2021-08-10"
     terminator      428..514
                     /gene="Escherichia coli rrnB"
                     /label=rrnB T1 terminator
                     /note="transcription terminator T1 from the E. coli rrnB 
                     gene"
                     /note="color: #ffffff"
     primer_bind     428..448
                     /label=SLo0122
                     /note="3nMoClo test 2 - 3'UTR Rv | Temp pMA650"
                     /note="color: black; sequence: CAAcagataaaacgaaaggcccag; 
                     added: 2021-08-10"
     primer_bind     complement(454..481)
                     /label=SLo0032
                     /note="MoClo - Level 0 part - 3'UTR 2"
                     /note="color: black; sequence: 
                     CCTACAACAGATAAAACGAAAGGCCCAGTCT; added: 2021-08-10"
     primer_bind     complement(454..480)
                     /label=SLo0139
                     /note="3nMoClo test 2 - 3'UTR Rv | Temp pMA650 - 
                     ALTERNATIVE of SVo0029"
                     /note="color: black; sequence: CAAcagataaaacgaaaggcccagtct;
                     added: 2021-08-10"
     primer_bind     complement(457..480)
                     /label=SLo0122
                     /note="3nMoClo test 2 - 3'UTR Rv | Temp pMA650"
                     /note="color: black; sequence: CAAcagataaaacgaaaggcccag; 
                     added: 2021-08-10"
     primer_bind     478..499
                     /label=SLo0123
                     /note="3nMoClo test 2 - Ter Fw | Temp pMA650"
                     /note="color: black; sequence: TTGtttgtcggtgaacgctctc; 
                     added: 2021-08-10"
     primer_bind     482..499
                     /label=SLo0033
                     /note="MoClo - Level 0 part - Ter 1"
                     /note="color: black; sequence: AGGTTGTCGGTGAACGCTCTC; 
                     added: 2021-08-10"
     terminator      606..633
                     /label=rrnB T2 terminator
                     /note="transcription terminator T2 from the E. coli rrnB 
                     gene"
                     /note="color: #ffffff"
     promoter        653..757
                     /gene="bla"
                     /label=AmpR promoter
                     /note="color: #ffffff; direction: RIGHT"
     CDS             758..1549
                     /codon_start=1
                     /label=NPTII
                     /note="color: #ff9966"
                     /translation="MAKMRISPELKKLIEKYRCVKDTEGMSPAKVYKLVGENENLYLKM
                     TDSRYKGTTYDVEREKDMMLWLEGKLPVPKVLHFERHDGWSNLLMSEADGVLCSEEYED
                     EQSPEKIIELYAECIRLFHSIDISDCPYTNSLDSRLAELDYLLNNDLADVDCENWEEDT
                     PFKDPRELYDFLKTEKPEEELVFSHGDLGDSNIFVKDGKVSGFIDLGRSGRADKWYDIA
                     FCVRSLREDIGEEQYVELFFDLLGIKPDWEKIKYYILLDELF"
     rep_origin      1723..2311
                     /direction=RIGHT
                     /label=ori
                     /note="high-copy-number ColE1/pMB1/pBR322/pUC origin of 
                     replication"
                     /note="color: #ffff00"
     misc_feature    2497..2637
                     /label=bom
                     /note="basis of mobility region from pBR322"
                     /note="color: #a6acb3"
     primer_bind     complement(2709..2816)
                     /label=SLo0002
                     /note="RV Ultramere to amplify a lacZ-ccdB selection 
                     cassette from pMAXXX plasmids published in Schindler et al.
                     2016 and introducing a complex X bp barcode for nanopore 
                     sequencing"
                     /note="color: black; sequence: 
                     ctcggcctttgcgacgctcaATTACCCTGTTATCCCTATGACACTATGTACGCTGTCCW
                     NCDHGNABRDWTVGDYVBABAWNSDCMTDNSHGBHRKDAVTDRYDKABMCWVMKBWGHW
                     NSWNHGKVHKTGNDHCWRVCRDTHMTVCHWVTVBYKRNHKCCGACTTAAACTGCCTGAT
                     Gcacttgagtgggtcacagct; added: 2021-08-10"
ORIGIN
        1 ttcttgtgag cggataacaa ttgacattgt gagcggataa caagatactg agcacccatg
       61 catatgtaaa cctcgagtgt gatgtcccca ttttgtggag cccatcaacc ccgccatttc
      121 ggttcaaggt tgatgggttt tttgttgcct gaaatttatg ctctttaaaa tcatgatgtt
      181 agaagcactg ttttttaacg atggcgacaa aatgcagcgt catcccggtg ttttggcgga
      241 tgagagaaga ttttcagcct gatacagatt aaatcagaac gcagaagcgg tctgataaaa
      301 cagaatttgc ctggcggcag tagcgcggtg gtcccacctg accccatgcc gaactcagaa
      361 gtgaaacgcc gtagcgccga tggtagtgtg gggtctcccc atgcgagagt agggaactgc
      421 caggcatcaa ataaaacgaa aggctcagtc gaaagactgg gcctttcgtt ttatctgttg
      481 tttgtcggtg aacgctctcc tgagtaggac aaatccgccg ggagcggatt tgaacgttgc
      541 gaagcaacgg cccggagggt ggcgggcagg acgcccgcca taaactgcca ggcatcaaat
      601 taagcagaag gccatcctga cggatggcct ttttgcgttt ctacaaactc ttcgcggaac
      661 ccctatttgt ttatttttct aaatacattc aaatatgtat ccgctcatga gacaataacc
      721 ctgataaatg cttcaataat attgaaaaag gaagagtatg gctaaaatga gaatatcacc
      781 ggaattgaaa aaactgatcg aaaaataccg ctgcgtaaaa gatacggaag gaatgtctcc
      841 tgctaaggta tataagctgg tgggagaaaa tgaaaaccta tatttaaaaa tgacggacag
      901 ccggtataaa gggaccacct atgatgtgga acgggaaaag gacatgatgc tatggctgga
      961 aggaaagctg cctgttccaa aggtcctgca ctttgaacgg catgatggct ggagcaatct
     1021 gctcatgagt gaggccgatg gcgtcctttg ctcggaagag tatgaagatg aacaaagccc
     1081 tgaaaagatt atcgagctgt atgcggagtg catcaggctc tttcactcca tcgacatatc
     1141 ggattgtccc tatacgaata gcttagacag ccgcttagcc gaattggatt acttactgaa
     1201 taacgatctg gccgatgtgg attgcgaaaa ctgggaagag gacactccat ttaaagatcc
     1261 gcgcgagctg tatgattttt taaagacgga aaagcccgaa gaggaacttg tcttttccca
     1321 cggcgacctg ggagacagca acatctttgt gaaagatggc aaagtaagtg gctttattga
     1381 tcttgggaga agcggcaggg cggacaagtg gtatgacatt gccttctgcg tccggtcgct
     1441 cagggaggat atcggggaag aacagtatgt cgagctattt tttgacttac tggggatcaa
     1501 gcctgattgg gagaaaataa aatattatat tttactggat gaattgtttt agctgtcaga
     1561 ccaagtttac tcatatatac tttagattga tttaaaactt catttttaat ttaaaaggat
     1621 ctaggtgaag atcctttttg ataatctcat gaccaaaatc ccttaacgtg agttttcgtt
     1681 ccactgagcg tcagaccccg tagaaaagat caaaggatct tcttgagatc ctttttttct
     1741 gcgcgtaatc tgctgcttgc aaacaaaaaa accaccgcta ccagcggtgg tttgtttgcc
     1801 ggatcaagag ctaccaactc tttttccgaa ggtaactggc ttcagcagag cgcagatacc
     1861 aaatactgtc cttctagtgt agccgtagtt aggccaccac ttcaagaact ctgtagcacc
     1921 gcctacatac ctcgctctgc taatcctgtt accagtggct gctgccagtg gcgataagtc
     1981 gtgtcttacc gggttggact caagacgata gttaccggat aaggcgcagc ggtcgggctg
     2041 aacggggggt tcgtgcacac agcccagctt ggagcgaacg acctacaccg aactgagata
     2101 cctacagcgt gagctatgag aaagcgccac gcttcccgaa gggagaaagg cggacaggta
     2161 tccggtaagc ggcagggtcg gaacaggaga gcgcacgagg gagcttccag ggggaaacgc
     2221 ctggtatctt tatagtcctg tcgggtttcg ccacctctga cttgagcgtc gatttttgtg
     2281 atgctcgtca ggggggcgga gcctatggaa aaacgccagc aacgcggcct ttttacggtt
     2341 cctggccttt tgctggcctt ttgctcacat gttctttcct gcgttatccc ctgattctgt
     2401 ggataaccgt attaccgcct ttgagtgagc tgataccgct cgccgcagcc gaacgaccga
     2461 gcgcagcgag tcagtgagcg aggaagcgga tgagcgcctg atgcggtatt ttctccttac
     2521 gcatctgtgc ggtatttcac accgcatatg gtgcactctc agtacaatct gctctgatgc
     2581 cgcatagtta agccagtata cactccgcta tcgctacgtg actgggtcat ggctgcgccc
     2641 cgacacccgc caacacccgc tgacgcgccc tgacgggctt gtctgctccc ggcatccgct
     2701 tacagacaag ctgtgaccgt ctccgggagc tgcatgtgtc agaggttttc accgtcatca
     2761 ccgaaacgcg cgaggcagca gatcaattcg cgcgcgaagg cgaagcggca tgcataatgt
     2821 gcctgtcaaa tggacgaagc agggattctg caaaccctat gctactccgt caagccgtca
     2881 attgtctgat tcgttacca
//
