# Supplementary material for: A library-based approach allows systematic and rapid evaluation of seed region length and reveals design rules for synthetic bacterial small RNAs
Source: iScience. 2024 Aug 20;27(9):110774. doi: 10.1016/j.isci.2024.110774 (PMC11402225; doi:10.1016/j.isci.2024.110774)
Supplement: Data S1. GenBank sequences for all generated plasmids, related to STAR Methods [file mmc2.zip › pSLcol_05_RybB/pSLcol_05_14.gbk]

LOCUS       pSLcol_05_14        2905 bp DNA     circular SYN 23-APR-2024
DEFINITION  .
ACCESSION   .
VERSION     .
KEYWORDS    .
SOURCE      synthetic DNA construct
  ORGANISM  synthetic DNA construct
REFERENCE   1  (bases 1 to 2905)
  AUTHORS   Daniel Schindler
  TITLE     Direct Submission
  JOURNAL   Exported Apr 23, 2024 from SnapGene 6.2.0
            https://www.snapgene.com
FEATURES             Location/Qualifiers
     source          1..2905
                     /mol_type="other DNA"
                     /organism="synthetic DNA construct"
     protein_bind    4..20
                     /label=lac operator
                     /bound_moiety="lac repressor encoded by lacI"
                     /note="The lac repressor binds to the lac operator to 
                     inhibit transcription in E. coli. This inhibition can be 
                     relieved by adding lactose or 
                     isopropyl-beta-D-thiogalactopyranoside (IPTG)."
                     /note="color: #31849b"
     protein_bind    27..43
                     /label=lac operator
                     /bound_moiety="lac repressor encoded by lacI"
                     /note="The lac repressor binds to the lac operator to 
                     inhibit transcription in E. coli. This inhibition can be 
                     relieved by adding lactose or 
                     isopropyl-beta-D-thiogalactopyranoside (IPTG)."
                     /note="color: #31849b"
     misc_feature    61..86
                     /label=seed acrA
                     /note="color: #ffff00"
     gene            87..151
                     /gene="rybB"
                     /gene_synonym="ECK0837; p25"
                     /locus_tag="b4417"
                     /label=rybB
                     /note="color: #a6acb3; direction: RIGHT"
                     /db_xref="ASAP:ABE-0047241"
                     /db_xref="ECOCYC:G0-8880"
                     /db_xref="EcoGene:EG31137"
                     /db_xref="GeneID:2847774"
     primer_bind     425..486
                     /label=SLo0140
                     /note="3nMoClo test 2 - 3'UTR Full Fw"
                     /note="color: black; sequence: 
                     TGAtactagagccaggcatcaaataaaacgaaaggctcagtcgaaagactgggcctttc
                     gttttatctgTTG; added: 2021-08-10"
     primer_bind     425..444
                     /label=SLo0031
                     /note="MoClo - Level 0 part - 3'UTR 1"
                     /note="color: black; sequence: 
                     TGATACTAGAGCCAGGCATCAAATAAAACG; added: 2021-08-10"
     terminator      434..520
                     /gene="Escherichia coli rrnB"
                     /label=rrnB T1 terminator
                     /note="transcription terminator T1 from the E. coli rrnB 
                     gene"
                     /note="color: #ffffff"
     primer_bind     434..454
                     /label=SLo0122
                     /note="3nMoClo test 2 - 3'UTR Rv | Temp pMA650"
                     /note="color: black; sequence: CAAcagataaaacgaaaggcccag; 
                     added: 2021-08-10"
     primer_bind     complement(460..487)
                     /label=SLo0032
                     /note="MoClo - Level 0 part - 3'UTR 2"
                     /note="color: black; sequence: 
                     CCTACAACAGATAAAACGAAAGGCCCAGTCT; added: 2021-08-10"
     primer_bind     complement(460..486)
                     /label=SLo0139
                     /note="3nMoClo test 2 - 3'UTR Rv | Temp pMA650 - 
                     ALTERNATIVE of SVo0029"
                     /note="color: black; sequence: CAAcagataaaacgaaaggcccagtct;
                     added: 2021-08-10"
     primer_bind     complement(463..486)
                     /label=SLo0122
                     /note="3nMoClo test 2 - 3'UTR Rv | Temp pMA650"
                     /note="color: black; sequence: CAAcagataaaacgaaaggcccag; 
                     added: 2021-08-10"
     primer_bind     484..505
                     /label=SLo0123
                     /note="3nMoClo test 2 - Ter Fw | Temp pMA650"
                     /note="color: black; sequence: TTGtttgtcggtgaacgctctc; 
                     added: 2021-08-10"
     primer_bind     488..505
                     /label=SLo0033
                     /note="MoClo - Level 0 part - Ter 1"
                     /note="color: black; sequence: AGGTTGTCGGTGAACGCTCTC; 
                     added: 2021-08-10"
     terminator      612..639
                     /label=rrnB T2 terminator
                     /note="transcription terminator T2 from the E. coli rrnB 
                     gene"
                     /note="color: #ffffff"
     promoter        659..763
                     /gene="bla"
                     /label=AmpR promoter
                     /note="color: #ffffff; direction: RIGHT"
     CDS             764..1555
                     /codon_start=1
                     /label=NPTII
                     /note="color: #ff9966"
                     /translation="MAKMRISPELKKLIEKYRCVKDTEGMSPAKVYKLVGENENLYLKM
                     TDSRYKGTTYDVEREKDMMLWLEGKLPVPKVLHFERHDGWSNLLMSEADGVLCSEEYED
                     EQSPEKIIELYAECIRLFHSIDISDCPYTNSLDSRLAELDYLLNNDLADVDCENWEEDT
                     PFKDPRELYDFLKTEKPEEELVFSHGDLGDSNIFVKDGKVSGFIDLGRSGRADKWYDIA
                     FCVRSLREDIGEEQYVELFFDLLGIKPDWEKIKYYILLDELF"
     rep_origin      1729..2317
                     /direction=RIGHT
                     /label=ori
                     /note="high-copy-number ColE1/pMB1/pBR322/pUC origin of 
                     replication"
                     /note="color: #ffff00"
     misc_feature    2503..2643
                     /label=bom
                     /note="basis of mobility region from pBR322"
                     /note="color: #a6acb3"
     primer_bind     complement(2715..2822)
                     /label=SLo0002
                     /note="RV Ultramere to amplify a lacZ-ccdB selection 
                     cassette from pMAXXX plasmids published in Schindler et al.
                     2016 and introducing a complex X bp barcode for nanopore 
                     sequencing"
                     /note="color: black; sequence: 
                     ctcggcctttgcgacgctcaATTACCCTGTTATCCCTATGACACTATGTACGCTGTCCW
                     NCDHGNABRDWTVGDYVBABAWNSDCMTDNSHGBHRKDAVTDRYDKABMCWVMKBWGHW
                     NSWNHGKVHKTGNDHCWRVCRDTHMTVCHWVTVBYKRNHKCCGACTTAAACTGCCTGAT
                     Gcacttgagtgggtcacagct; added: 2021-08-10"
ORIGIN
        1 ttcttgtgag cggataacaa ttgacattgt gagcggataa caagatactg agcacccatg
       61 catatgtaaa cctcgagtgt ccgattgatg tccccatttt gtggagccca tcaaccccgc
      121 catttcggtt caaggttgat gggttttttg ttgcctgaaa tttatgctct ttaaaatcat
      181 gatgttagaa gcactgtttt ttaacgatgg cgacaaaatg cagcgtcatc ccggtgtttt
      241 ggcggatgag agaagatttt cagcctgata cagattaaat cagaacgcag aagcggtctg
      301 ataaaacaga atttgcctgg cggcagtagc gcggtggtcc cacctgaccc catgccgaac
      361 tcagaagtga aacgccgtag cgccgatggt agtgtggggt ctccccatgc gagagtaggg
      421 aactgccagg catcaaataa aacgaaaggc tcagtcgaaa gactgggcct ttcgttttat
      481 ctgttgtttg tcggtgaacg ctctcctgag taggacaaat ccgccgggag cggatttgaa
      541 cgttgcgaag caacggcccg gagggtggcg ggcaggacgc ccgccataaa ctgccaggca
      601 tcaaattaag cagaaggcca tcctgacgga tggccttttt gcgtttctac aaactcttcg
      661 cggaacccct atttgtttat ttttctaaat acattcaaat atgtatccgc tcatgagaca
      721 ataaccctga taaatgcttc aataatattg aaaaaggaag agtatggcta aaatgagaat
      781 atcaccggaa ttgaaaaaac tgatcgaaaa ataccgctgc gtaaaagata cggaaggaat
      841 gtctcctgct aaggtatata agctggtggg agaaaatgaa aacctatatt taaaaatgac
      901 ggacagccgg tataaaggga ccacctatga tgtggaacgg gaaaaggaca tgatgctatg
      961 gctggaagga aagctgcctg ttccaaaggt cctgcacttt gaacggcatg atggctggag
     1021 caatctgctc atgagtgagg ccgatggcgt cctttgctcg gaagagtatg aagatgaaca
     1081 aagccctgaa aagattatcg agctgtatgc ggagtgcatc aggctctttc actccatcga
     1141 catatcggat tgtccctata cgaatagctt agacagccgc ttagccgaat tggattactt
     1201 actgaataac gatctggccg atgtggattg cgaaaactgg gaagaggaca ctccatttaa
     1261 agatccgcgc gagctgtatg attttttaaa gacggaaaag cccgaagagg aacttgtctt
     1321 ttcccacggc gacctgggag acagcaacat ctttgtgaaa gatggcaaag taagtggctt
     1381 tattgatctt gggagaagcg gcagggcgga caagtggtat gacattgcct tctgcgtccg
     1441 gtcgctcagg gaggatatcg gggaagaaca gtatgtcgag ctattttttg acttactggg
     1501 gatcaagcct gattgggaga aaataaaata ttatatttta ctggatgaat tgttttagct
     1561 gtcagaccaa gtttactcat atatacttta gattgattta aaacttcatt tttaatttaa
     1621 aaggatctag gtgaagatcc tttttgataa tctcatgacc aaaatccctt aacgtgagtt
     1681 ttcgttccac tgagcgtcag accccgtaga aaagatcaaa ggatcttctt gagatccttt
     1741 ttttctgcgc gtaatctgct gcttgcaaac aaaaaaacca ccgctaccag cggtggtttg
     1801 tttgccggat caagagctac caactctttt tccgaaggta actggcttca gcagagcgca
     1861 gataccaaat actgtccttc tagtgtagcc gtagttaggc caccacttca agaactctgt
     1921 agcaccgcct acatacctcg ctctgctaat cctgttacca gtggctgctg ccagtggcga
     1981 taagtcgtgt cttaccgggt tggactcaag acgatagtta ccggataagg cgcagcggtc
     2041 gggctgaacg gggggttcgt gcacacagcc cagcttggag cgaacgacct acaccgaact
     2101 gagataccta cagcgtgagc tatgagaaag cgccacgctt cccgaaggga gaaaggcgga
     2161 caggtatccg gtaagcggca gggtcggaac aggagagcgc acgagggagc ttccaggggg
     2221 aaacgcctgg tatctttata gtcctgtcgg gtttcgccac ctctgacttg agcgtcgatt
     2281 tttgtgatgc tcgtcagggg ggcggagcct atggaaaaac gccagcaacg cggccttttt
     2341 acggttcctg gccttttgct ggccttttgc tcacatgttc tttcctgcgt tatcccctga
     2401 ttctgtggat aaccgtatta ccgcctttga gtgagctgat accgctcgcc gcagccgaac
     2461 gaccgagcgc agcgagtcag tgagcgagga agcggatgag cgcctgatgc ggtattttct
     2521 ccttacgcat ctgtgcggta tttcacaccg catatggtgc actctcagta caatctgctc
     2581 tgatgccgca tagttaagcc agtatacact ccgctatcgc tacgtgactg ggtcatggct
     2641 gcgccccgac acccgccaac acccgctgac gcgccctgac gggcttgtct gctcccggca
     2701 tccgcttaca gacaagctgt gaccgtctcc gggagctgca tgtgtcagag gttttcaccg
     2761 tcatcaccga aacgcgcgag gcagcagatc aattcgcgcg cgaaggcgaa gcggcatgca
     2821 taatgtgcct gtcaaatgga cgaagcaggg attctgcaaa ccctatgcta ctccgtcaag
     2881 ccgtcaattg tctgattcgt tacca
//
