# Supplementary material for: A library-based approach allows systematic and rapid evaluation of seed region length and reveals design rules for synthetic bacterial small RNAs
Source: iScience. 2024 Aug 20;27(9):110774. doi: 10.1016/j.isci.2024.110774 (PMC11402225; doi:10.1016/j.isci.2024.110774)
Supplement: Data S1. GenBank sequences for all generated plasmids, related to STAR Methods [file mmc2.zip › pSLcol_05_RybB/pSLcol_05_23.gbk]

LOCUS       pSLcol_05_23        2923 bp DNA     circular SYN 23-APR-2024
DEFINITION  .
ACCESSION   .
VERSION     .
KEYWORDS    .
SOURCE      synthetic DNA construct
  ORGANISM  synthetic DNA construct
REFERENCE   1  (bases 1 to 2923)
  AUTHORS   Daniel Schindler
  TITLE     Direct Submission
  JOURNAL   Exported Apr 23, 2024 from SnapGene 6.2.0
            https://www.snapgene.com
FEATURES             Location/Qualifiers
     source          1..2923
                     /mol_type="other DNA"
                     /organism="synthetic DNA construct"
     protein_bind    4..20
                     /label=lac operator
                     /bound_moiety="lac repressor encoded by lacI"
                     /note="The lac repressor binds to the lac operator to 
                     inhibit transcription in E. coli. This inhibition can be 
                     relieved by adding lactose or 
                     isopropyl-beta-D-thiogalactopyranoside (IPTG)."
                     /note="color: #31849b"
     protein_bind    27..43
                     /label=lac operator
                     /bound_moiety="lac repressor encoded by lacI"
                     /note="The lac repressor binds to the lac operator to 
                     inhibit transcription in E. coli. This inhibition can be 
                     relieved by adding lactose or 
                     isopropyl-beta-D-thiogalactopyranoside (IPTG)."
                     /note="color: #31849b"
     misc_feature    61..104
                     /label=seed acrA
                     /note="color: #ffff00"
     gene            105..169
                     /gene="rybB"
                     /gene_synonym="ECK0837; p25"
                     /locus_tag="b4417"
                     /label=rybB
                     /note="color: #a6acb3; direction: RIGHT"
                     /db_xref="ASAP:ABE-0047241"
                     /db_xref="ECOCYC:G0-8880"
                     /db_xref="EcoGene:EG31137"
                     /db_xref="GeneID:2847774"
     primer_bind     443..504
                     /label=SLo0140
                     /note="3nMoClo test 2 - 3'UTR Full Fw"
                     /note="color: black; sequence: 
                     TGAtactagagccaggcatcaaataaaacgaaaggctcagtcgaaagactgggcctttc
                     gttttatctgTTG; added: 2021-08-10"
     primer_bind     443..462
                     /label=SLo0031
                     /note="MoClo - Level 0 part - 3'UTR 1"
                     /note="color: black; sequence: 
                     TGATACTAGAGCCAGGCATCAAATAAAACG; added: 2021-08-10"
     terminator      452..538
                     /gene="Escherichia coli rrnB"
                     /label=rrnB T1 terminator
                     /note="transcription terminator T1 from the E. coli rrnB 
                     gene"
                     /note="color: #ffffff"
     primer_bind     452..472
                     /label=SLo0122
                     /note="3nMoClo test 2 - 3'UTR Rv | Temp pMA650"
                     /note="color: black; sequence: CAAcagataaaacgaaaggcccag; 
                     added: 2021-08-10"
     primer_bind     complement(478..505)
                     /label=SLo0032
                     /note="MoClo - Level 0 part - 3'UTR 2"
                     /note="color: black; sequence: 
                     CCTACAACAGATAAAACGAAAGGCCCAGTCT; added: 2021-08-10"
     primer_bind     complement(478..504)
                     /label=SLo0139
                     /note="3nMoClo test 2 - 3'UTR Rv | Temp pMA650 - 
                     ALTERNATIVE of SVo0029"
                     /note="color: black; sequence: CAAcagataaaacgaaaggcccagtct;
                     added: 2021-08-10"
     primer_bind     complement(481..504)
                     /label=SLo0122
                     /note="3nMoClo test 2 - 3'UTR Rv | Temp pMA650"
                     /note="color: black; sequence: CAAcagataaaacgaaaggcccag; 
                     added: 2021-08-10"
     primer_bind     502..523
                     /label=SLo0123
                     /note="3nMoClo test 2 - Ter Fw | Temp pMA650"
                     /note="color: black; sequence: TTGtttgtcggtgaacgctctc; 
                     added: 2021-08-10"
     primer_bind     506..523
                     /label=SLo0033
                     /note="MoClo - Level 0 part - Ter 1"
                     /note="color: black; sequence: AGGTTGTCGGTGAACGCTCTC; 
                     added: 2021-08-10"
     terminator      630..657
                     /label=rrnB T2 terminator
                     /note="transcription terminator T2 from the E. coli rrnB 
                     gene"
                     /note="color: #ffffff"
     promoter        677..781
                     /gene="bla"
                     /label=AmpR promoter
                     /note="color: #ffffff; direction: RIGHT"
     CDS             782..1573
                     /codon_start=1
                     /label=NPTII
                     /note="color: #ff9966"
                     /translation="MAKMRISPELKKLIEKYRCVKDTEGMSPAKVYKLVGENENLYLKM
                     TDSRYKGTTYDVEREKDMMLWLEGKLPVPKVLHFERHDGWSNLLMSEADGVLCSEEYED
                     EQSPEKIIELYAECIRLFHSIDISDCPYTNSLDSRLAELDYLLNNDLADVDCENWEEDT
                     PFKDPRELYDFLKTEKPEEELVFSHGDLGDSNIFVKDGKVSGFIDLGRSGRADKWYDIA
                     FCVRSLREDIGEEQYVELFFDLLGIKPDWEKIKYYILLDELF"
     rep_origin      1747..2335
                     /direction=RIGHT
                     /label=ori
                     /note="high-copy-number ColE1/pMB1/pBR322/pUC origin of 
                     replication"
                     /note="color: #ffff00"
     misc_feature    2521..2661
                     /label=bom
                     /note="basis of mobility region from pBR322"
                     /note="color: #a6acb3"
     primer_bind     complement(2733..2840)
                     /label=SLo0002
                     /note="RV Ultramere to amplify a lacZ-ccdB selection 
                     cassette from pMAXXX plasmids published in Schindler et al.
                     2016 and introducing a complex X bp barcode for nanopore 
                     sequencing"
                     /note="color: black; sequence: 
                     ctcggcctttgcgacgctcaATTACCCTGTTATCCCTATGACACTATGTACGCTGTCCW
                     NCDHGNABRDWTVGDYVBABAWNSDCMTDNSHGBHRKDAVTDRYDKABMCWVMKBWGHW
                     NSWNHGKVHKTGNDHCWRVCRDTHMTVCHWVTVBYKRNHKCCGACTTAAACTGCCTGAT
                     Gcacttgagtgggtcacagct; added: 2021-08-10"
ORIGIN
        1 ttcttgtgag cggataacaa ttgacattgt gagcggataa caagatactg agcacccatg
       61 catatgtaaa cctcgagtgt ccgatttcaa attggtcaat ggtcgatgtc cccattttgt
      121 ggagcccatc aaccccgcca tttcggttca aggttgatgg gttttttgtt gcctgaaatt
      181 tatgctcttt aaaatcatga tgttagaagc actgtttttt aacgatggcg acaaaatgca
      241 gcgtcatccc ggtgttttgg cggatgagag aagattttca gcctgataca gattaaatca
      301 gaacgcagaa gcggtctgat aaaacagaat ttgcctggcg gcagtagcgc ggtggtccca
      361 cctgacccca tgccgaactc agaagtgaaa cgccgtagcg ccgatggtag tgtggggtct
      421 ccccatgcga gagtagggaa ctgccaggca tcaaataaaa cgaaaggctc agtcgaaaga
      481 ctgggccttt cgttttatct gttgtttgtc ggtgaacgct ctcctgagta ggacaaatcc
      541 gccgggagcg gatttgaacg ttgcgaagca acggcccgga gggtggcggg caggacgccc
      601 gccataaact gccaggcatc aaattaagca gaaggccatc ctgacggatg gcctttttgc
      661 gtttctacaa actcttcgcg gaacccctat ttgtttattt ttctaaatac attcaaatat
      721 gtatccgctc atgagacaat aaccctgata aatgcttcaa taatattgaa aaaggaagag
      781 tatggctaaa atgagaatat caccggaatt gaaaaaactg atcgaaaaat accgctgcgt
      841 aaaagatacg gaaggaatgt ctcctgctaa ggtatataag ctggtgggag aaaatgaaaa
      901 cctatattta aaaatgacgg acagccggta taaagggacc acctatgatg tggaacggga
      961 aaaggacatg atgctatggc tggaaggaaa gctgcctgtt ccaaaggtcc tgcactttga
     1021 acggcatgat ggctggagca atctgctcat gagtgaggcc gatggcgtcc tttgctcgga
     1081 agagtatgaa gatgaacaaa gccctgaaaa gattatcgag ctgtatgcgg agtgcatcag
     1141 gctctttcac tccatcgaca tatcggattg tccctatacg aatagcttag acagccgctt
     1201 agccgaattg gattacttac tgaataacga tctggccgat gtggattgcg aaaactggga
     1261 agaggacact ccatttaaag atccgcgcga gctgtatgat tttttaaaga cggaaaagcc
     1321 cgaagaggaa cttgtctttt cccacggcga cctgggagac agcaacatct ttgtgaaaga
     1381 tggcaaagta agtggcttta ttgatcttgg gagaagcggc agggcggaca agtggtatga
     1441 cattgccttc tgcgtccggt cgctcaggga ggatatcggg gaagaacagt atgtcgagct
     1501 attttttgac ttactgggga tcaagcctga ttgggagaaa ataaaatatt atattttact
     1561 ggatgaattg ttttagctgt cagaccaagt ttactcatat atactttaga ttgatttaaa
     1621 acttcatttt taatttaaaa ggatctaggt gaagatcctt tttgataatc tcatgaccaa
     1681 aatcccttaa cgtgagtttt cgttccactg agcgtcagac cccgtagaaa agatcaaagg
     1741 atcttcttga gatccttttt ttctgcgcgt aatctgctgc ttgcaaacaa aaaaaccacc
     1801 gctaccagcg gtggtttgtt tgccggatca agagctacca actctttttc cgaaggtaac
     1861 tggcttcagc agagcgcaga taccaaatac tgtccttcta gtgtagccgt agttaggcca
     1921 ccacttcaag aactctgtag caccgcctac atacctcgct ctgctaatcc tgttaccagt
     1981 ggctgctgcc agtggcgata agtcgtgtct taccgggttg gactcaagac gatagttacc
     2041 ggataaggcg cagcggtcgg gctgaacggg gggttcgtgc acacagccca gcttggagcg
     2101 aacgacctac accgaactga gatacctaca gcgtgagcta tgagaaagcg ccacgcttcc
     2161 cgaagggaga aaggcggaca ggtatccggt aagcggcagg gtcggaacag gagagcgcac
     2221 gagggagctt ccagggggaa acgcctggta tctttatagt cctgtcgggt ttcgccacct
     2281 ctgacttgag cgtcgatttt tgtgatgctc gtcagggggg cggagcctat ggaaaaacgc
     2341 cagcaacgcg gcctttttac ggttcctggc cttttgctgg ccttttgctc acatgttctt
     2401 tcctgcgtta tcccctgatt ctgtggataa ccgtattacc gcctttgagt gagctgatac
     2461 cgctcgccgc agccgaacga ccgagcgcag cgagtcagtg agcgaggaag cggatgagcg
     2521 cctgatgcgg tattttctcc ttacgcatct gtgcggtatt tcacaccgca tatggtgcac
     2581 tctcagtaca atctgctctg atgccgcata gttaagccag tatacactcc gctatcgcta
     2641 cgtgactggg tcatggctgc gccccgacac ccgccaacac ccgctgacgc gccctgacgg
     2701 gcttgtctgc tcccggcatc cgcttacaga caagctgtga ccgtctccgg gagctgcatg
     2761 tgtcagaggt tttcaccgtc atcaccgaaa cgcgcgaggc agcagatcaa ttcgcgcgcg
     2821 aaggcgaagc ggcatgcata atgtgcctgt caaatggacg aagcagggat tctgcaaacc
     2881 ctatgctact ccgtcaagcc gtcaattgtc tgattcgtta cca
//
