# Supplementary material for: A library-based approach allows systematic and rapid evaluation of seed region length and reveals design rules for synthetic bacterial small RNAs
Source: iScience. 2024 Aug 20;27(9):110774. doi: 10.1016/j.isci.2024.110774 (PMC11402225; doi:10.1016/j.isci.2024.110774)
Supplement: Data S1. GenBank sequences for all generated plasmids, related to STAR Methods [file mmc2.zip › pSLcol_05_RybB/pSLcol_05_30.gbk]

LOCUS       pSLcol_05_30        2937 bp DNA     circular SYN 23-APR-2024
DEFINITION  .
ACCESSION   .
VERSION     .
KEYWORDS    .
SOURCE      synthetic DNA construct
  ORGANISM  synthetic DNA construct
REFERENCE   1  (bases 1 to 2937)
  AUTHORS   Daniel Schindler
  TITLE     Direct Submission
  JOURNAL   Exported Apr 23, 2024 from SnapGene 6.2.0
            https://www.snapgene.com
FEATURES             Location/Qualifiers
     source          1..2937
                     /mol_type="other DNA"
                     /organism="synthetic DNA construct"
     protein_bind    4..20
                     /label=lac operator
                     /bound_moiety="lac repressor encoded by lacI"
                     /note="The lac repressor binds to the lac operator to 
                     inhibit transcription in E. coli. This inhibition can be 
                     relieved by adding lactose or 
                     isopropyl-beta-D-thiogalactopyranoside (IPTG)."
                     /note="color: #31849b"
     protein_bind    27..43
                     /label=lac operator
                     /bound_moiety="lac repressor encoded by lacI"
                     /note="The lac repressor binds to the lac operator to 
                     inhibit transcription in E. coli. This inhibition can be 
                     relieved by adding lactose or 
                     isopropyl-beta-D-thiogalactopyranoside (IPTG)."
                     /note="color: #31849b"
     misc_feature    61..118
                     /label=seed acrA
                     /note="color: #ffff00"
     gene            119..183
                     /gene="rybB"
                     /gene_synonym="ECK0837; p25"
                     /locus_tag="b4417"
                     /label=rybB
                     /note="color: #a6acb3; direction: RIGHT"
                     /db_xref="ASAP:ABE-0047241"
                     /db_xref="ECOCYC:G0-8880"
                     /db_xref="EcoGene:EG31137"
                     /db_xref="GeneID:2847774"
     primer_bind     457..518
                     /label=SLo0140
                     /note="3nMoClo test 2 - 3'UTR Full Fw"
                     /note="color: black; sequence: 
                     TGAtactagagccaggcatcaaataaaacgaaaggctcagtcgaaagactgggcctttc
                     gttttatctgTTG; added: 2021-08-10"
     primer_bind     457..476
                     /label=SLo0031
                     /note="MoClo - Level 0 part - 3'UTR 1"
                     /note="color: black; sequence: 
                     TGATACTAGAGCCAGGCATCAAATAAAACG; added: 2021-08-10"
     terminator      466..552
                     /gene="Escherichia coli rrnB"
                     /label=rrnB T1 terminator
                     /note="transcription terminator T1 from the E. coli rrnB 
                     gene"
                     /note="color: #ffffff"
     primer_bind     466..486
                     /label=SLo0122
                     /note="3nMoClo test 2 - 3'UTR Rv | Temp pMA650"
                     /note="color: black; sequence: CAAcagataaaacgaaaggcccag; 
                     added: 2021-08-10"
     primer_bind     complement(492..519)
                     /label=SLo0032
                     /note="MoClo - Level 0 part - 3'UTR 2"
                     /note="color: black; sequence: 
                     CCTACAACAGATAAAACGAAAGGCCCAGTCT; added: 2021-08-10"
     primer_bind     complement(492..518)
                     /label=SLo0139
                     /note="3nMoClo test 2 - 3'UTR Rv | Temp pMA650 - 
                     ALTERNATIVE of SVo0029"
                     /note="color: black; sequence: CAAcagataaaacgaaaggcccagtct;
                     added: 2021-08-10"
     primer_bind     complement(495..518)
                     /label=SLo0122
                     /note="3nMoClo test 2 - 3'UTR Rv | Temp pMA650"
                     /note="color: black; sequence: CAAcagataaaacgaaaggcccag; 
                     added: 2021-08-10"
     primer_bind     516..537
                     /label=SLo0123
                     /note="3nMoClo test 2 - Ter Fw | Temp pMA650"
                     /note="color: black; sequence: TTGtttgtcggtgaacgctctc; 
                     added: 2021-08-10"
     primer_bind     520..537
                     /label=SLo0033
                     /note="MoClo - Level 0 part - Ter 1"
                     /note="color: black; sequence: AGGTTGTCGGTGAACGCTCTC; 
                     added: 2021-08-10"
     terminator      644..671
                     /label=rrnB T2 terminator
                     /note="transcription terminator T2 from the E. coli rrnB 
                     gene"
                     /note="color: #ffffff"
     promoter        691..795
                     /gene="bla"
                     /label=AmpR promoter
                     /note="color: #ffffff; direction: RIGHT"
     CDS             796..1587
                     /codon_start=1
                     /label=NPTII
                     /note="color: #ff9966"
                     /translation="MAKMRISPELKKLIEKYRCVKDTEGMSPAKVYKLVGENENLYLKM
                     TDSRYKGTTYDVEREKDMMLWLEGKLPVPKVLHFERHDGWSNLLMSEADGVLCSEEYED
                     EQSPEKIIELYAECIRLFHSIDISDCPYTNSLDSRLAELDYLLNNDLADVDCENWEEDT
                     PFKDPRELYDFLKTEKPEEELVFSHGDLGDSNIFVKDGKVSGFIDLGRSGRADKWYDIA
                     FCVRSLREDIGEEQYVELFFDLLGIKPDWEKIKYYILLDELF"
     rep_origin      1761..2349
                     /direction=RIGHT
                     /label=ori
                     /note="high-copy-number ColE1/pMB1/pBR322/pUC origin of 
                     replication"
                     /note="color: #ffff00"
     misc_feature    2535..2675
                     /label=bom
                     /note="basis of mobility region from pBR322"
                     /note="color: #a6acb3"
     primer_bind     complement(2747..2854)
                     /label=SLo0002
                     /note="RV Ultramere to amplify a lacZ-ccdB selection 
                     cassette from pMAXXX plasmids published in Schindler et al.
                     2016 and introducing a complex X bp barcode for nanopore 
                     sequencing"
                     /note="color: black; sequence: 
                     ctcggcctttgcgacgctcaATTACCCTGTTATCCCTATGACACTATGTACGCTGTCCW
                     NCDHGNABRDWTVGDYVBABAWNSDCMTDNSHGBHRKDAVTDRYDKABMCWVMKBWGHW
                     NSWNHGKVHKTGNDHCWRVCRDTHMTVCHWVTVBYKRNHKCCGACTTAAACTGCCTGAT
                     Gcacttgagtgggtcacagct; added: 2021-08-10"
ORIGIN
        1 ttcttgtgag cggataacaa ttgacattgt gagcggataa caagatactg agcacccatg
       61 catatgtaaa cctcgagtgt ccgatttcaa attggtcaat ggtcaaaagt taataaacga
      121 tgtccccatt ttgtggagcc catcaacccc gccatttcgg ttcaaggttg atgggttttt
      181 tgttgcctga aatttatgct ctttaaaatc atgatgttag aagcactgtt ttttaacgat
      241 ggcgacaaaa tgcagcgtca tcccggtgtt ttggcggatg agagaagatt ttcagcctga
      301 tacagattaa atcagaacgc agaagcggtc tgataaaaca gaatttgcct ggcggcagta
      361 gcgcggtggt cccacctgac cccatgccga actcagaagt gaaacgccgt agcgccgatg
      421 gtagtgtggg gtctccccat gcgagagtag ggaactgcca ggcatcaaat aaaacgaaag
      481 gctcagtcga aagactgggc ctttcgtttt atctgttgtt tgtcggtgaa cgctctcctg
      541 agtaggacaa atccgccggg agcggatttg aacgttgcga agcaacggcc cggagggtgg
      601 cgggcaggac gcccgccata aactgccagg catcaaatta agcagaaggc catcctgacg
      661 gatggccttt ttgcgtttct acaaactctt cgcggaaccc ctatttgttt atttttctaa
      721 atacattcaa atatgtatcc gctcatgaga caataaccct gataaatgct tcaataatat
      781 tgaaaaagga agagtatggc taaaatgaga atatcaccgg aattgaaaaa actgatcgaa
      841 aaataccgct gcgtaaaaga tacggaagga atgtctcctg ctaaggtata taagctggtg
      901 ggagaaaatg aaaacctata tttaaaaatg acggacagcc ggtataaagg gaccacctat
      961 gatgtggaac gggaaaagga catgatgcta tggctggaag gaaagctgcc tgttccaaag
     1021 gtcctgcact ttgaacggca tgatggctgg agcaatctgc tcatgagtga ggccgatggc
     1081 gtcctttgct cggaagagta tgaagatgaa caaagccctg aaaagattat cgagctgtat
     1141 gcggagtgca tcaggctctt tcactccatc gacatatcgg attgtcccta tacgaatagc
     1201 ttagacagcc gcttagccga attggattac ttactgaata acgatctggc cgatgtggat
     1261 tgcgaaaact gggaagagga cactccattt aaagatccgc gcgagctgta tgatttttta
     1321 aagacggaaa agcccgaaga ggaacttgtc ttttcccacg gcgacctggg agacagcaac
     1381 atctttgtga aagatggcaa agtaagtggc tttattgatc ttgggagaag cggcagggcg
     1441 gacaagtggt atgacattgc cttctgcgtc cggtcgctca gggaggatat cggggaagaa
     1501 cagtatgtcg agctattttt tgacttactg gggatcaagc ctgattggga gaaaataaaa
     1561 tattatattt tactggatga attgttttag ctgtcagacc aagtttactc atatatactt
     1621 tagattgatt taaaacttca tttttaattt aaaaggatct aggtgaagat cctttttgat
     1681 aatctcatga ccaaaatccc ttaacgtgag ttttcgttcc actgagcgtc agaccccgta
     1741 gaaaagatca aaggatcttc ttgagatcct ttttttctgc gcgtaatctg ctgcttgcaa
     1801 acaaaaaaac caccgctacc agcggtggtt tgtttgccgg atcaagagct accaactctt
     1861 tttccgaagg taactggctt cagcagagcg cagataccaa atactgtcct tctagtgtag
     1921 ccgtagttag gccaccactt caagaactct gtagcaccgc ctacatacct cgctctgcta
     1981 atcctgttac cagtggctgc tgccagtggc gataagtcgt gtcttaccgg gttggactca
     2041 agacgatagt taccggataa ggcgcagcgg tcgggctgaa cggggggttc gtgcacacag
     2101 cccagcttgg agcgaacgac ctacaccgaa ctgagatacc tacagcgtga gctatgagaa
     2161 agcgccacgc ttcccgaagg gagaaaggcg gacaggtatc cggtaagcgg cagggtcgga
     2221 acaggagagc gcacgaggga gcttccaggg ggaaacgcct ggtatcttta tagtcctgtc
     2281 gggtttcgcc acctctgact tgagcgtcga tttttgtgat gctcgtcagg ggggcggagc
     2341 ctatggaaaa acgccagcaa cgcggccttt ttacggttcc tggccttttg ctggcctttt
     2401 gctcacatgt tctttcctgc gttatcccct gattctgtgg ataaccgtat taccgccttt
     2461 gagtgagctg ataccgctcg ccgcagccga acgaccgagc gcagcgagtc agtgagcgag
     2521 gaagcggatg agcgcctgat gcggtatttt ctccttacgc atctgtgcgg tatttcacac
     2581 cgcatatggt gcactctcag tacaatctgc tctgatgccg catagttaag ccagtataca
     2641 ctccgctatc gctacgtgac tgggtcatgg ctgcgccccg acacccgcca acacccgctg
     2701 acgcgccctg acgggcttgt ctgctcccgg catccgctta cagacaagct gtgaccgtct
     2761 ccgggagctg catgtgtcag aggttttcac cgtcatcacc gaaacgcgcg aggcagcaga
     2821 tcaattcgcg cgcgaaggcg aagcggcatg cataatgtgc ctgtcaaatg gacgaagcag
     2881 ggattctgca aaccctatgc tactccgtca agccgtcaat tgtctgattc gttacca
//
