# Supplementary material for: A library-based approach allows systematic and rapid evaluation of seed region length and reveals design rules for synthetic bacterial small RNAs
Source: iScience. 2024 Aug 20;27(9):110774. doi: 10.1016/j.isci.2024.110774 (PMC11402225; doi:10.1016/j.isci.2024.110774)
Supplement: Data S1. GenBank sequences for all generated plasmids, related to STAR Methods [file mmc2.zip › pSLcol_05_RybB/pSLcol_05_32.gbk]

LOCUS       pSLcol_05_32        2941 bp DNA     circular SYN 23-APR-2024
DEFINITION  .
ACCESSION   .
VERSION     .
KEYWORDS    .
SOURCE      synthetic DNA construct
  ORGANISM  synthetic DNA construct
REFERENCE   1  (bases 1 to 2941)
  AUTHORS   Daniel Schindler
  TITLE     Direct Submission
  JOURNAL   Exported Apr 23, 2024 from SnapGene 6.2.0
            https://www.snapgene.com
FEATURES             Location/Qualifiers
     source          1..2941
                     /mol_type="other DNA"
                     /organism="synthetic DNA construct"
     protein_bind    4..20
                     /label=lac operator
                     /bound_moiety="lac repressor encoded by lacI"
                     /note="The lac repressor binds to the lac operator to 
                     inhibit transcription in E. coli. This inhibition can be 
                     relieved by adding lactose or 
                     isopropyl-beta-D-thiogalactopyranoside (IPTG)."
                     /note="color: #31849b"
     protein_bind    27..43
                     /label=lac operator
                     /bound_moiety="lac repressor encoded by lacI"
                     /note="The lac repressor binds to the lac operator to 
                     inhibit transcription in E. coli. This inhibition can be 
                     relieved by adding lactose or 
                     isopropyl-beta-D-thiogalactopyranoside (IPTG)."
                     /note="color: #31849b"
     misc_feature    61..122
                     /label=seed acrA
                     /note="color: #ffff00"
     gene            123..187
                     /gene="rybB"
                     /gene_synonym="ECK0837; p25"
                     /locus_tag="b4417"
                     /label=rybB
                     /note="color: #a6acb3; direction: RIGHT"
                     /db_xref="ASAP:ABE-0047241"
                     /db_xref="ECOCYC:G0-8880"
                     /db_xref="EcoGene:EG31137"
                     /db_xref="GeneID:2847774"
     primer_bind     461..522
                     /label=SLo0140
                     /note="3nMoClo test 2 - 3'UTR Full Fw"
                     /note="color: black; sequence: 
                     TGAtactagagccaggcatcaaataaaacgaaaggctcagtcgaaagactgggcctttc
                     gttttatctgTTG; added: 2021-08-10"
     primer_bind     461..480
                     /label=SLo0031
                     /note="MoClo - Level 0 part - 3'UTR 1"
                     /note="color: black; sequence: 
                     TGATACTAGAGCCAGGCATCAAATAAAACG; added: 2021-08-10"
     terminator      470..556
                     /gene="Escherichia coli rrnB"
                     /label=rrnB T1 terminator
                     /note="transcription terminator T1 from the E. coli rrnB 
                     gene"
                     /note="color: #ffffff"
     primer_bind     470..490
                     /label=SLo0122
                     /note="3nMoClo test 2 - 3'UTR Rv | Temp pMA650"
                     /note="color: black; sequence: CAAcagataaaacgaaaggcccag; 
                     added: 2021-08-10"
     primer_bind     complement(496..523)
                     /label=SLo0032
                     /note="MoClo - Level 0 part - 3'UTR 2"
                     /note="color: black; sequence: 
                     CCTACAACAGATAAAACGAAAGGCCCAGTCT; added: 2021-08-10"
     primer_bind     complement(496..522)
                     /label=SLo0139
                     /note="3nMoClo test 2 - 3'UTR Rv | Temp pMA650 - 
                     ALTERNATIVE of SVo0029"
                     /note="color: black; sequence: CAAcagataaaacgaaaggcccagtct;
                     added: 2021-08-10"
     primer_bind     complement(499..522)
                     /label=SLo0122
                     /note="3nMoClo test 2 - 3'UTR Rv | Temp pMA650"
                     /note="color: black; sequence: CAAcagataaaacgaaaggcccag; 
                     added: 2021-08-10"
     primer_bind     520..541
                     /label=SLo0123
                     /note="3nMoClo test 2 - Ter Fw | Temp pMA650"
                     /note="color: black; sequence: TTGtttgtcggtgaacgctctc; 
                     added: 2021-08-10"
     primer_bind     524..541
                     /label=SLo0033
                     /note="MoClo - Level 0 part - Ter 1"
                     /note="color: black; sequence: AGGTTGTCGGTGAACGCTCTC; 
                     added: 2021-08-10"
     terminator      648..675
                     /label=rrnB T2 terminator
                     /note="transcription terminator T2 from the E. coli rrnB 
                     gene"
                     /note="color: #ffffff"
     promoter        695..799
                     /gene="bla"
                     /label=AmpR promoter
                     /note="color: #ffffff; direction: RIGHT"
     CDS             800..1591
                     /codon_start=1
                     /label=NPTII
                     /note="color: #ff9966"
                     /translation="MAKMRISPELKKLIEKYRCVKDTEGMSPAKVYKLVGENENLYLKM
                     TDSRYKGTTYDVEREKDMMLWLEGKLPVPKVLHFERHDGWSNLLMSEADGVLCSEEYED
                     EQSPEKIIELYAECIRLFHSIDISDCPYTNSLDSRLAELDYLLNNDLADVDCENWEEDT
                     PFKDPRELYDFLKTEKPEEELVFSHGDLGDSNIFVKDGKVSGFIDLGRSGRADKWYDIA
                     FCVRSLREDIGEEQYVELFFDLLGIKPDWEKIKYYILLDELF"
     rep_origin      1765..2353
                     /direction=RIGHT
                     /label=ori
                     /note="high-copy-number ColE1/pMB1/pBR322/pUC origin of 
                     replication"
                     /note="color: #ffff00"
     misc_feature    2539..2679
                     /label=bom
                     /note="basis of mobility region from pBR322"
                     /note="color: #a6acb3"
     primer_bind     complement(2751..2858)
                     /label=SLo0002
                     /note="RV Ultramere to amplify a lacZ-ccdB selection 
                     cassette from pMAXXX plasmids published in Schindler et al.
                     2016 and introducing a complex X bp barcode for nanopore 
                     sequencing"
                     /note="color: black; sequence: 
                     ctcggcctttgcgacgctcaATTACCCTGTTATCCCTATGACACTATGTACGCTGTCCW
                     NCDHGNABRDWTVGDYVBABAWNSDCMTDNSHGBHRKDAVTDRYDKABMCWVMKBWGHW
                     NSWNHGKVHKTGNDHCWRVCRDTHMTVCHWVTVBYKRNHKCCGACTTAAACTGCCTGAT
                     Gcacttgagtgggtcacagct; added: 2021-08-10"
ORIGIN
        1 ttcttgtgag cggataacaa ttgacattgt gagcggataa caagatactg agcacccatg
       61 catatgtaaa cctcgagtgt ccgatttcaa attggtcaat ggtcaaaagt taataaaccc
      121 atgatgtccc cattttgtgg agcccatcaa ccccgccatt tcggttcaag gttgatgggt
      181 tttttgttgc ctgaaattta tgctctttaa aatcatgatg ttagaagcac tgttttttaa
      241 cgatggcgac aaaatgcagc gtcatcccgg tgttttggcg gatgagagaa gattttcagc
      301 ctgatacaga ttaaatcaga acgcagaagc ggtctgataa aacagaattt gcctggcggc
      361 agtagcgcgg tggtcccacc tgaccccatg ccgaactcag aagtgaaacg ccgtagcgcc
      421 gatggtagtg tggggtctcc ccatgcgaga gtagggaact gccaggcatc aaataaaacg
      481 aaaggctcag tcgaaagact gggcctttcg ttttatctgt tgtttgtcgg tgaacgctct
      541 cctgagtagg acaaatccgc cgggagcgga tttgaacgtt gcgaagcaac ggcccggagg
      601 gtggcgggca ggacgcccgc cataaactgc caggcatcaa attaagcaga aggccatcct
      661 gacggatggc ctttttgcgt ttctacaaac tcttcgcgga acccctattt gtttattttt
      721 ctaaatacat tcaaatatgt atccgctcat gagacaataa ccctgataaa tgcttcaata
      781 atattgaaaa aggaagagta tggctaaaat gagaatatca ccggaattga aaaaactgat
      841 cgaaaaatac cgctgcgtaa aagatacgga aggaatgtct cctgctaagg tatataagct
      901 ggtgggagaa aatgaaaacc tatatttaaa aatgacggac agccggtata aagggaccac
      961 ctatgatgtg gaacgggaaa aggacatgat gctatggctg gaaggaaagc tgcctgttcc
     1021 aaaggtcctg cactttgaac ggcatgatgg ctggagcaat ctgctcatga gtgaggccga
     1081 tggcgtcctt tgctcggaag agtatgaaga tgaacaaagc cctgaaaaga ttatcgagct
     1141 gtatgcggag tgcatcaggc tctttcactc catcgacata tcggattgtc cctatacgaa
     1201 tagcttagac agccgcttag ccgaattgga ttacttactg aataacgatc tggccgatgt
     1261 ggattgcgaa aactgggaag aggacactcc atttaaagat ccgcgcgagc tgtatgattt
     1321 tttaaagacg gaaaagcccg aagaggaact tgtcttttcc cacggcgacc tgggagacag
     1381 caacatcttt gtgaaagatg gcaaagtaag tggctttatt gatcttggga gaagcggcag
     1441 ggcggacaag tggtatgaca ttgccttctg cgtccggtcg ctcagggagg atatcgggga
     1501 agaacagtat gtcgagctat tttttgactt actggggatc aagcctgatt gggagaaaat
     1561 aaaatattat attttactgg atgaattgtt ttagctgtca gaccaagttt actcatatat
     1621 actttagatt gatttaaaac ttcattttta atttaaaagg atctaggtga agatcctttt
     1681 tgataatctc atgaccaaaa tcccttaacg tgagttttcg ttccactgag cgtcagaccc
     1741 cgtagaaaag atcaaaggat cttcttgaga tccttttttt ctgcgcgtaa tctgctgctt
     1801 gcaaacaaaa aaaccaccgc taccagcggt ggtttgtttg ccggatcaag agctaccaac
     1861 tctttttccg aaggtaactg gcttcagcag agcgcagata ccaaatactg tccttctagt
     1921 gtagccgtag ttaggccacc acttcaagaa ctctgtagca ccgcctacat acctcgctct
     1981 gctaatcctg ttaccagtgg ctgctgccag tggcgataag tcgtgtctta ccgggttgga
     2041 ctcaagacga tagttaccgg ataaggcgca gcggtcgggc tgaacggggg gttcgtgcac
     2101 acagcccagc ttggagcgaa cgacctacac cgaactgaga tacctacagc gtgagctatg
     2161 agaaagcgcc acgcttcccg aagggagaaa ggcggacagg tatccggtaa gcggcagggt
     2221 cggaacagga gagcgcacga gggagcttcc agggggaaac gcctggtatc tttatagtcc
     2281 tgtcgggttt cgccacctct gacttgagcg tcgatttttg tgatgctcgt caggggggcg
     2341 gagcctatgg aaaaacgcca gcaacgcggc ctttttacgg ttcctggcct tttgctggcc
     2401 ttttgctcac atgttctttc ctgcgttatc ccctgattct gtggataacc gtattaccgc
     2461 ctttgagtga gctgataccg ctcgccgcag ccgaacgacc gagcgcagcg agtcagtgag
     2521 cgaggaagcg gatgagcgcc tgatgcggta ttttctcctt acgcatctgt gcggtatttc
     2581 acaccgcata tggtgcactc tcagtacaat ctgctctgat gccgcatagt taagccagta
     2641 tacactccgc tatcgctacg tgactgggtc atggctgcgc cccgacaccc gccaacaccc
     2701 gctgacgcgc cctgacgggc ttgtctgctc ccggcatccg cttacagaca agctgtgacc
     2761 gtctccggga gctgcatgtg tcagaggttt tcaccgtcat caccgaaacg cgcgaggcag
     2821 cagatcaatt cgcgcgcgaa ggcgaagcgg catgcataat gtgcctgtca aatggacgaa
     2881 gcagggattc tgcaaaccct atgctactcc gtcaagccgt caattgtctg attcgttacc
     2941 a
//
