# Supplementary material for: A library-based approach allows systematic and rapid evaluation of seed region length and reveals design rules for synthetic bacterial small RNAs
Source: iScience. 2024 Aug 20;27(9):110774. doi: 10.1016/j.isci.2024.110774 (PMC11402225; doi:10.1016/j.isci.2024.110774)
Supplement: Data S1. GenBank sequences for all generated plasmids, related to STAR Methods [file mmc2.zip › pSLcol_05_RybB/pSLcol_05_35.gbk]

LOCUS       pSLcol_05_35        2947 bp DNA     circular SYN 23-APR-2024
DEFINITION  .
ACCESSION   .
VERSION     .
KEYWORDS    .
SOURCE      synthetic DNA construct
  ORGANISM  synthetic DNA construct
REFERENCE   1  (bases 1 to 2947)
  AUTHORS   Daniel Schindler
  TITLE     Direct Submission
  JOURNAL   Exported Apr 23, 2024 from SnapGene 6.2.0
            https://www.snapgene.com
FEATURES             Location/Qualifiers
     source          1..2947
                     /mol_type="other DNA"
                     /organism="synthetic DNA construct"
     protein_bind    4..20
                     /label=lac operator
                     /bound_moiety="lac repressor encoded by lacI"
                     /note="The lac repressor binds to the lac operator to 
                     inhibit transcription in E. coli. This inhibition can be 
                     relieved by adding lactose or 
                     isopropyl-beta-D-thiogalactopyranoside (IPTG)."
                     /note="color: #31849b"
     protein_bind    27..43
                     /label=lac operator
                     /bound_moiety="lac repressor encoded by lacI"
                     /note="The lac repressor binds to the lac operator to 
                     inhibit transcription in E. coli. This inhibition can be 
                     relieved by adding lactose or 
                     isopropyl-beta-D-thiogalactopyranoside (IPTG)."
                     /note="color: #31849b"
     misc_feature    61..128
                     /label=seed acrA
                     /note="color: #ffff00"
     gene            129..193
                     /gene="rybB"
                     /gene_synonym="ECK0837; p25"
                     /locus_tag="b4417"
                     /label=rybB
                     /note="color: #a6acb3; direction: RIGHT"
                     /db_xref="ASAP:ABE-0047241"
                     /db_xref="ECOCYC:G0-8880"
                     /db_xref="EcoGene:EG31137"
                     /db_xref="GeneID:2847774"
     primer_bind     467..528
                     /label=SLo0140
                     /note="3nMoClo test 2 - 3'UTR Full Fw"
                     /note="color: black; sequence: 
                     TGAtactagagccaggcatcaaataaaacgaaaggctcagtcgaaagactgggcctttc
                     gttttatctgTTG; added: 2021-08-10"
     primer_bind     467..486
                     /label=SLo0031
                     /note="MoClo - Level 0 part - 3'UTR 1"
                     /note="color: black; sequence: 
                     TGATACTAGAGCCAGGCATCAAATAAAACG; added: 2021-08-10"
     terminator      476..562
                     /gene="Escherichia coli rrnB"
                     /label=rrnB T1 terminator
                     /note="transcription terminator T1 from the E. coli rrnB 
                     gene"
                     /note="color: #ffffff"
     primer_bind     476..496
                     /label=SLo0122
                     /note="3nMoClo test 2 - 3'UTR Rv | Temp pMA650"
                     /note="color: black; sequence: CAAcagataaaacgaaaggcccag; 
                     added: 2021-08-10"
     primer_bind     complement(502..529)
                     /label=SLo0032
                     /note="MoClo - Level 0 part - 3'UTR 2"
                     /note="color: black; sequence: 
                     CCTACAACAGATAAAACGAAAGGCCCAGTCT; added: 2021-08-10"
     primer_bind     complement(502..528)
                     /label=SLo0139
                     /note="3nMoClo test 2 - 3'UTR Rv | Temp pMA650 - 
                     ALTERNATIVE of SVo0029"
                     /note="color: black; sequence: CAAcagataaaacgaaaggcccagtct;
                     added: 2021-08-10"
     primer_bind     complement(505..528)
                     /label=SLo0122
                     /note="3nMoClo test 2 - 3'UTR Rv | Temp pMA650"
                     /note="color: black; sequence: CAAcagataaaacgaaaggcccag; 
                     added: 2021-08-10"
     primer_bind     526..547
                     /label=SLo0123
                     /note="3nMoClo test 2 - Ter Fw | Temp pMA650"
                     /note="color: black; sequence: TTGtttgtcggtgaacgctctc; 
                     added: 2021-08-10"
     primer_bind     530..547
                     /label=SLo0033
                     /note="MoClo - Level 0 part - Ter 1"
                     /note="color: black; sequence: AGGTTGTCGGTGAACGCTCTC; 
                     added: 2021-08-10"
     terminator      654..681
                     /label=rrnB T2 terminator
                     /note="transcription terminator T2 from the E. coli rrnB 
                     gene"
                     /note="color: #ffffff"
     promoter        701..805
                     /gene="bla"
                     /label=AmpR promoter
                     /note="color: #ffffff; direction: RIGHT"
     CDS             806..1597
                     /codon_start=1
                     /label=NPTII
                     /note="color: #ff9966"
                     /translation="MAKMRISPELKKLIEKYRCVKDTEGMSPAKVYKLVGENENLYLKM
                     TDSRYKGTTYDVEREKDMMLWLEGKLPVPKVLHFERHDGWSNLLMSEADGVLCSEEYED
                     EQSPEKIIELYAECIRLFHSIDISDCPYTNSLDSRLAELDYLLNNDLADVDCENWEEDT
                     PFKDPRELYDFLKTEKPEEELVFSHGDLGDSNIFVKDGKVSGFIDLGRSGRADKWYDIA
                     FCVRSLREDIGEEQYVELFFDLLGIKPDWEKIKYYILLDELF"
     rep_origin      1771..2359
                     /direction=RIGHT
                     /label=ori
                     /note="high-copy-number ColE1/pMB1/pBR322/pUC origin of 
                     replication"
                     /note="color: #ffff00"
     misc_feature    2545..2685
                     /label=bom
                     /note="basis of mobility region from pBR322"
                     /note="color: #a6acb3"
     primer_bind     complement(2757..2864)
                     /label=SLo0002
                     /note="RV Ultramere to amplify a lacZ-ccdB selection 
                     cassette from pMAXXX plasmids published in Schindler et al.
                     2016 and introducing a complex X bp barcode for nanopore 
                     sequencing"
                     /note="color: black; sequence: 
                     ctcggcctttgcgacgctcaATTACCCTGTTATCCCTATGACACTATGTACGCTGTCCW
                     NCDHGNABRDWTVGDYVBABAWNSDCMTDNSHGBHRKDAVTDRYDKABMCWVMKBWGHW
                     NSWNHGKVHKTGNDHCWRVCRDTHMTVCHWVTVBYKRNHKCCGACTTAAACTGCCTGAT
                     Gcacttgagtgggtcacagct; added: 2021-08-10"
ORIGIN
        1 ttcttgtgag cggataacaa ttgacattgt gagcggataa caagatactg agcacccatg
       61 catatgtaaa cctcgagtgt ccgatttcaa attggtcaat ggtcaaaagt taataaaccc
      121 attgctgcga tgtccccatt ttgtggagcc catcaacccc gccatttcgg ttcaaggttg
      181 atgggttttt tgttgcctga aatttatgct ctttaaaatc atgatgttag aagcactgtt
      241 ttttaacgat ggcgacaaaa tgcagcgtca tcccggtgtt ttggcggatg agagaagatt
      301 ttcagcctga tacagattaa atcagaacgc agaagcggtc tgataaaaca gaatttgcct
      361 ggcggcagta gcgcggtggt cccacctgac cccatgccga actcagaagt gaaacgccgt
      421 agcgccgatg gtagtgtggg gtctccccat gcgagagtag ggaactgcca ggcatcaaat
      481 aaaacgaaag gctcagtcga aagactgggc ctttcgtttt atctgttgtt tgtcggtgaa
      541 cgctctcctg agtaggacaa atccgccggg agcggatttg aacgttgcga agcaacggcc
      601 cggagggtgg cgggcaggac gcccgccata aactgccagg catcaaatta agcagaaggc
      661 catcctgacg gatggccttt ttgcgtttct acaaactctt cgcggaaccc ctatttgttt
      721 atttttctaa atacattcaa atatgtatcc gctcatgaga caataaccct gataaatgct
      781 tcaataatat tgaaaaagga agagtatggc taaaatgaga atatcaccgg aattgaaaaa
      841 actgatcgaa aaataccgct gcgtaaaaga tacggaagga atgtctcctg ctaaggtata
      901 taagctggtg ggagaaaatg aaaacctata tttaaaaatg acggacagcc ggtataaagg
      961 gaccacctat gatgtggaac gggaaaagga catgatgcta tggctggaag gaaagctgcc
     1021 tgttccaaag gtcctgcact ttgaacggca tgatggctgg agcaatctgc tcatgagtga
     1081 ggccgatggc gtcctttgct cggaagagta tgaagatgaa caaagccctg aaaagattat
     1141 cgagctgtat gcggagtgca tcaggctctt tcactccatc gacatatcgg attgtcccta
     1201 tacgaatagc ttagacagcc gcttagccga attggattac ttactgaata acgatctggc
     1261 cgatgtggat tgcgaaaact gggaagagga cactccattt aaagatccgc gcgagctgta
     1321 tgatttttta aagacggaaa agcccgaaga ggaacttgtc ttttcccacg gcgacctggg
     1381 agacagcaac atctttgtga aagatggcaa agtaagtggc tttattgatc ttgggagaag
     1441 cggcagggcg gacaagtggt atgacattgc cttctgcgtc cggtcgctca gggaggatat
     1501 cggggaagaa cagtatgtcg agctattttt tgacttactg gggatcaagc ctgattggga
     1561 gaaaataaaa tattatattt tactggatga attgttttag ctgtcagacc aagtttactc
     1621 atatatactt tagattgatt taaaacttca tttttaattt aaaaggatct aggtgaagat
     1681 cctttttgat aatctcatga ccaaaatccc ttaacgtgag ttttcgttcc actgagcgtc
     1741 agaccccgta gaaaagatca aaggatcttc ttgagatcct ttttttctgc gcgtaatctg
     1801 ctgcttgcaa acaaaaaaac caccgctacc agcggtggtt tgtttgccgg atcaagagct
     1861 accaactctt tttccgaagg taactggctt cagcagagcg cagataccaa atactgtcct
     1921 tctagtgtag ccgtagttag gccaccactt caagaactct gtagcaccgc ctacatacct
     1981 cgctctgcta atcctgttac cagtggctgc tgccagtggc gataagtcgt gtcttaccgg
     2041 gttggactca agacgatagt taccggataa ggcgcagcgg tcgggctgaa cggggggttc
     2101 gtgcacacag cccagcttgg agcgaacgac ctacaccgaa ctgagatacc tacagcgtga
     2161 gctatgagaa agcgccacgc ttcccgaagg gagaaaggcg gacaggtatc cggtaagcgg
     2221 cagggtcgga acaggagagc gcacgaggga gcttccaggg ggaaacgcct ggtatcttta
     2281 tagtcctgtc gggtttcgcc acctctgact tgagcgtcga tttttgtgat gctcgtcagg
     2341 ggggcggagc ctatggaaaa acgccagcaa cgcggccttt ttacggttcc tggccttttg
     2401 ctggcctttt gctcacatgt tctttcctgc gttatcccct gattctgtgg ataaccgtat
     2461 taccgccttt gagtgagctg ataccgctcg ccgcagccga acgaccgagc gcagcgagtc
     2521 agtgagcgag gaagcggatg agcgcctgat gcggtatttt ctccttacgc atctgtgcgg
     2581 tatttcacac cgcatatggt gcactctcag tacaatctgc tctgatgccg catagttaag
     2641 ccagtataca ctccgctatc gctacgtgac tgggtcatgg ctgcgccccg acacccgcca
     2701 acacccgctg acgcgccctg acgggcttgt ctgctcccgg catccgctta cagacaagct
     2761 gtgaccgtct ccgggagctg catgtgtcag aggttttcac cgtcatcacc gaaacgcgcg
     2821 aggcagcaga tcaattcgcg cgcgaaggcg aagcggcatg cataatgtgc ctgtcaaatg
     2881 gacgaagcag ggattctgca aaccctatgc tactccgtca agccgtcaat tgtctgattc
     2941 gttacca
//
