# Supplementary material for: A library-based approach allows systematic and rapid evaluation of seed region length and reveals design rules for synthetic bacterial small RNAs
Source: iScience. 2024 Aug 20;27(9):110774. doi: 10.1016/j.isci.2024.110774 (PMC11402225; doi:10.1016/j.isci.2024.110774)
Supplement: Data S1. GenBank sequences for all generated plasmids, related to STAR Methods [file mmc2.zip › pSLcol_08_SgrS/pSLcol_08_01.gbk]

LOCUS       pSLcol_08_01        3029 bp DNA     circular SYN 23-APR-2024
DEFINITION  .
ACCESSION   .
VERSION     .
KEYWORDS    .
SOURCE      synthetic DNA construct
  ORGANISM  synthetic DNA construct
REFERENCE   1  (bases 1 to 3029)
  AUTHORS   Daniel Schindler
  TITLE     Direct Submission
  JOURNAL   Exported Apr 23, 2024 from SnapGene 6.2.0
            https://www.snapgene.com
FEATURES             Location/Qualifiers
     source          1..3029
                     /mol_type="other DNA"
                     /organism="synthetic DNA construct"
     source          61..212
                     /strain="K-12"
                     /sub_strain="MG1655"
                     /mol_type="genomic DNA"
                     /note="color: #ffffff"
                     /db_xref="taxon:511145"
                     /organism="Escherichia coli str. K-12 substr. MG1655"
     source          216..355
                     /strain="K-12"
                     /sub_strain="MG1655"
                     /mol_type="genomic DNA"
                     /note="This feature has 2 segments:
                        1: 216 .. 218 / #ffffff
                        2: 219 .. 355 / #ffffff"
                     /db_xref="taxon:511145"
                     /organism="Escherichia coli str. K-12 substr. MG1655"
     protein_bind    4..20
                     /label=lac operator
                     /bound_moiety="lac repressor encoded by lacI"
                     /note="The lac repressor binds to the lac operator to 
                     inhibit transcription in E. coli. This inhibition can be 
                     relieved by adding lactose or 
                     isopropyl-beta-D-thiogalactopyranoside (IPTG)."
                     /note="color: #31849b"
     protein_bind    27..43
                     /label=lac operator
                     /bound_moiety="lac repressor encoded by lacI"
                     /note="The lac repressor binds to the lac operator to 
                     inhibit transcription in E. coli. This inhibition can be 
                     relieved by adding lactose or 
                     isopropyl-beta-D-thiogalactopyranoside (IPTG)."
                     /note="color: #31849b"
     gene            61..212
                     /gene="sgrS"
                     /gene_synonym="ECK0071; ryaA"
                     /locus_tag="b4577"
                     /label=sgrS
                     /note="color: #a6acb3; direction: RIGHT"
                     /db_xref="ASAP:ABE-0285090"
                     /db_xref="ECOCYC:G0-9941"
                     /db_xref="EcoGene:EG31149"
                     /db_xref="GeneID:4056038"
     gene            82..212
                     /gene="sgrT"
                     /gene_synonym="ECK4477"
                     /locus_tag="b4662"
                     /label=sgrT
                     /note="color: #a6acb3; direction: RIGHT"
                     /db_xref="ECOCYC:G0-10617"
                     /db_xref="EcoGene:EG14467"
                     /db_xref="GeneID:7751624"
     CDS             82..212
                     /codon_start=1
                     /transl_table=11
                     /gene="sgrT"
                     /gene_synonym="ECK4477"
                     /locus_tag="b4662"
                     /product="putative inhibitor of the PtsG 
                     glucosetransporter"
                     /label=sgrT
                     /note="color: #993366"
                     /db_xref="UniProtKB/Swiss-Prot:C1P5Z7"
                     /db_xref="ECOCYC:G0-10617"
                     /db_xref="EcoGene:EG14467"
                     /db_xref="GeneID:7751624"
                     /protein_id="YP_002791237.1"
                     /translation="MRQFYQHYFTATAKLCWLRWLSVPQRLTMLEGLMQWDDRNSES"
     gene            216..255
                     /gene="sgrS"
                     /gene_synonym="ECK0071; ryaA"
                     /locus_tag="b4577"
                     /label=sgrS
                     /note="This forward directional feature has 2 segments:
                        1: 216 .. 218 / #a6acb3
                        2: 219 .. 255 / #a6acb3"
                     /db_xref="ASAP:ABE-0285090"
                     /db_xref="ECOCYC:G0-9941"
                     /db_xref="EcoGene:EG31149"
                     /db_xref="GeneID:4056038"
     gene            283..355
                     /gene="setA"
                     /gene_synonym="ECK0072; yabM"
                     /locus_tag="b0070"
                     /label=setA
                     /note="color: #a6acb3; direction: RIGHT"
                     /db_xref="ASAP:ABE-0000257"
                     /db_xref="ECOCYC:EG11754"
                     /db_xref="EcoGene:EG11754"
                     /db_xref="GeneID:944793"
     CDS             283..355
                     /codon_start=1
                     /transl_table=11
                     /gene="setA"
                     /gene_synonym="ECK0072; yabM"
                     /locus_tag="b0070"
                     /product="sugar exporter SetA"
                     /label=setA
                     /note="color: #993366"
                     /db_xref="UniProtKB/Swiss-Prot:P31675"
                     /db_xref="ASAP:ABE-0000257"
                     /db_xref="ECOCYC:EG11754"
                     /db_xref="EcoGene:EG11754"
                     /db_xref="GeneID:944793"
                     /protein_id="YP_025293.1"
                     /translation="MIWIMTMARRMNGVYAAFMLVAFM"
     primer_bind     549..610
                     /label=SLo0140
                     /note="3nMoClo test 2 - 3'UTR Full Fw"
                     /note="color: black; sequence: 
                     TGAtactagagccaggcatcaaataaaacgaaaggctcagtcgaaagactgggcctttc
                     gttttatctgTTG; added: 2021-08-10"
     primer_bind     549..568
                     /label=SLo0031
                     /note="MoClo - Level 0 part - 3'UTR 1"
                     /note="color: black; sequence: 
                     TGATACTAGAGCCAGGCATCAAATAAAACG; added: 2021-08-10"
     terminator      558..644
                     /gene="Escherichia coli rrnB"
                     /label=rrnB T1 terminator
                     /note="transcription terminator T1 from the E. coli rrnB 
                     gene"
                     /note="color: #ffffff"
     primer_bind     558..578
                     /label=SLo0122
                     /note="3nMoClo test 2 - 3'UTR Rv | Temp pMA650"
                     /note="color: black; sequence: CAAcagataaaacgaaaggcccag; 
                     added: 2021-08-10"
     primer_bind     complement(584..611)
                     /label=SLo0032
                     /note="MoClo - Level 0 part - 3'UTR 2"
                     /note="color: black; sequence: 
                     CCTACAACAGATAAAACGAAAGGCCCAGTCT; added: 2021-08-10"
     primer_bind     complement(584..610)
                     /label=SLo0139
                     /note="3nMoClo test 2 - 3'UTR Rv | Temp pMA650 - 
                     ALTERNATIVE of SVo0029"
                     /note="color: black; sequence: CAAcagataaaacgaaaggcccagtct;
                     added: 2021-08-10"
     primer_bind     complement(587..610)
                     /label=SLo0122
                     /note="3nMoClo test 2 - 3'UTR Rv | Temp pMA650"
                     /note="color: black; sequence: CAAcagataaaacgaaaggcccag; 
                     added: 2021-08-10"
     primer_bind     608..629
                     /label=SLo0123
                     /note="3nMoClo test 2 - Ter Fw | Temp pMA650"
                     /note="color: black; sequence: TTGtttgtcggtgaacgctctc; 
                     added: 2021-08-10"
     primer_bind     612..629
                     /label=SLo0033
                     /note="MoClo - Level 0 part - Ter 1"
                     /note="color: black; sequence: AGGTTGTCGGTGAACGCTCTC; 
                     added: 2021-08-10"
     terminator      736..763
                     /label=rrnB T2 terminator
                     /note="transcription terminator T2 from the E. coli rrnB 
                     gene"
                     /note="color: #ffffff"
     promoter        783..887
                     /gene="bla"
                     /label=AmpR promoter
                     /note="color: #ffffff; direction: RIGHT"
     CDS             888..1679
                     /codon_start=1
                     /label=NPTII
                     /note="color: #ff9966"
                     /translation="MAKMRISPELKKLIEKYRCVKDTEGMSPAKVYKLVGENENLYLKM
                     TDSRYKGTTYDVEREKDMMLWLEGKLPVPKVLHFERHDGWSNLLMSEADGVLCSEEYED
                     EQSPEKIIELYAECIRLFHSIDISDCPYTNSLDSRLAELDYLLNNDLADVDCENWEEDT
                     PFKDPRELYDFLKTEKPEEELVFSHGDLGDSNIFVKDGKVSGFIDLGRSGRADKWYDIA
                     FCVRSLREDIGEEQYVELFFDLLGIKPDWEKIKYYILLDELF"
     rep_origin      1853..2441
                     /direction=RIGHT
                     /label=ori
                     /note="high-copy-number ColE1/pMB1/pBR322/pUC origin of 
                     replication"
                     /note="color: #ffff00"
     misc_feature    2627..2767
                     /label=bom
                     /note="basis of mobility region from pBR322"
                     /note="color: #a6acb3"
     primer_bind     complement(2839..2946)
                     /label=SLo0002
                     /note="RV Ultramere to amplify a lacZ-ccdB selection 
                     cassette from pMAXXX plasmids published in Schindler et al.
                     2016 and introducing a complex X bp barcode for nanopore 
                     sequencing"
                     /note="color: black; sequence: 
                     ctcggcctttgcgacgctcaATTACCCTGTTATCCCTATGACACTATGTACGCTGTCCW
                     NCDHGNABRDWTVGDYVBABAWNSDCMTDNSHGBHRKDAVTDRYDKABMCWVMKBWGHW
                     NSWNHGKVHKTGNDHCWRVCRDTHMTVCHWVTVBYKRNHKCCGACTTAAACTGCCTGAT
                     Gcacttgagtgggtcacagct; added: 2021-08-10"
ORIGIN
        1 ttcttgtgag cggataacaa ttgacattgt gagcggataa caagatactg agcacccatg
       61 gatgaagcaa gggggtgccc catgcgtcag ttttatcagc actattttac cgcgacagcg
      121 aagttgtgct ggttgcgttg gttaagcgtc ccacaacgat taaccatgct tgaaggactg
      181 atgcagtggg atgaccgcaa ttctgaaagt tgatggatat cacccgccag cagattatac
      241 ctgctggttt tttttattct cgccgcgcta aaaagggaac gtatgatctg gataatgacg
      301 atggctcgcc gtatgaacgg tgtttacgcg gcatttatgc tggtcgcttt tatgacggtg
      361 ttttggcgga tgagagaaga ttttcagcct gatacagatt aaatcagaac gcagaagcgg
      421 tctgataaaa cagaatttgc ctggcggcag tagcgcggtg gtcccacctg accccatgcc
      481 gaactcagaa gtgaaacgcc gtagcgccga tggtagtgtg gggtctcccc atgcgagagt
      541 agggaactgc caggcatcaa ataaaacgaa aggctcagtc gaaagactgg gcctttcgtt
      601 ttatctgttg tttgtcggtg aacgctctcc tgagtaggac aaatccgccg ggagcggatt
      661 tgaacgttgc gaagcaacgg cccggagggt ggcgggcagg acgcccgcca taaactgcca
      721 ggcatcaaat taagcagaag gccatcctga cggatggcct ttttgcgttt ctacaaactc
      781 ttcgcggaac ccctatttgt ttatttttct aaatacattc aaatatgtat ccgctcatga
      841 gacaataacc ctgataaatg cttcaataat attgaaaaag gaagagtatg gctaaaatga
      901 gaatatcacc ggaattgaaa aaactgatcg aaaaataccg ctgcgtaaaa gatacggaag
      961 gaatgtctcc tgctaaggta tataagctgg tgggagaaaa tgaaaaccta tatttaaaaa
     1021 tgacggacag ccggtataaa gggaccacct atgatgtgga acgggaaaag gacatgatgc
     1081 tatggctgga aggaaagctg cctgttccaa aggtcctgca ctttgaacgg catgatggct
     1141 ggagcaatct gctcatgagt gaggccgatg gcgtcctttg ctcggaagag tatgaagatg
     1201 aacaaagccc tgaaaagatt atcgagctgt atgcggagtg catcaggctc tttcactcca
     1261 tcgacatatc ggattgtccc tatacgaata gcttagacag ccgcttagcc gaattggatt
     1321 acttactgaa taacgatctg gccgatgtgg attgcgaaaa ctgggaagag gacactccat
     1381 ttaaagatcc gcgcgagctg tatgattttt taaagacgga aaagcccgaa gaggaacttg
     1441 tcttttccca cggcgacctg ggagacagca acatctttgt gaaagatggc aaagtaagtg
     1501 gctttattga tcttgggaga agcggcaggg cggacaagtg gtatgacatt gccttctgcg
     1561 tccggtcgct cagggaggat atcggggaag aacagtatgt cgagctattt tttgacttac
     1621 tggggatcaa gcctgattgg gagaaaataa aatattatat tttactggat gaattgtttt
     1681 agctgtcaga ccaagtttac tcatatatac tttagattga tttaaaactt catttttaat
     1741 ttaaaaggat ctaggtgaag atcctttttg ataatctcat gaccaaaatc ccttaacgtg
     1801 agttttcgtt ccactgagcg tcagaccccg tagaaaagat caaaggatct tcttgagatc
     1861 ctttttttct gcgcgtaatc tgctgcttgc aaacaaaaaa accaccgcta ccagcggtgg
     1921 tttgtttgcc ggatcaagag ctaccaactc tttttccgaa ggtaactggc ttcagcagag
     1981 cgcagatacc aaatactgtc cttctagtgt agccgtagtt aggccaccac ttcaagaact
     2041 ctgtagcacc gcctacatac ctcgctctgc taatcctgtt accagtggct gctgccagtg
     2101 gcgataagtc gtgtcttacc gggttggact caagacgata gttaccggat aaggcgcagc
     2161 ggtcgggctg aacggggggt tcgtgcacac agcccagctt ggagcgaacg acctacaccg
     2221 aactgagata cctacagcgt gagctatgag aaagcgccac gcttcccgaa gggagaaagg
     2281 cggacaggta tccggtaagc ggcagggtcg gaacaggaga gcgcacgagg gagcttccag
     2341 ggggaaacgc ctggtatctt tatagtcctg tcgggtttcg ccacctctga cttgagcgtc
     2401 gatttttgtg atgctcgtca ggggggcgga gcctatggaa aaacgccagc aacgcggcct
     2461 ttttacggtt cctggccttt tgctggcctt ttgctcacat gttctttcct gcgttatccc
     2521 ctgattctgt ggataaccgt attaccgcct ttgagtgagc tgataccgct cgccgcagcc
     2581 gaacgaccga gcgcagcgag tcagtgagcg aggaagcgga tgagcgcctg atgcggtatt
     2641 ttctccttac gcatctgtgc ggtatttcac accgcatatg gtgcactctc agtacaatct
     2701 gctctgatgc cgcatagtta agccagtata cactccgcta tcgctacgtg actgggtcat
     2761 ggctgcgccc cgacacccgc caacacccgc tgacgcgccc tgacgggctt gtctgctccc
     2821 ggcatccgct tacagacaag ctgtgaccgt ctccgggagc tgcatgtgtc agaggttttc
     2881 accgtcatca ccgaaacgcg cgaggcagca gatcaattcg cgcgcgaagg cgaagcggca
     2941 tgcataatgt gcctgtcaaa tggacgaagc agggattctg caaaccctat gctactccgt
     3001 caagccgtca attgtctgat tcgttacca
//
