# Supplementary material for: A library-based approach allows systematic and rapid evaluation of seed region length and reveals design rules for synthetic bacterial small RNAs
Source: iScience. 2024 Aug 20;27(9):110774. doi: 10.1016/j.isci.2024.110774 (PMC11402225; doi:10.1016/j.isci.2024.110774)
Supplement: Data S1. GenBank sequences for all generated plasmids, related to STAR Methods [file mmc2.zip › pSLcol_08_SgrS/pSLcol_08_15.gbk]

LOCUS       pSLcol_08_15        3057 bp DNA     circular SYN 23-APR-2024
DEFINITION  .
ACCESSION   .
VERSION     .
KEYWORDS    .
SOURCE      synthetic DNA construct
  ORGANISM  synthetic DNA construct
REFERENCE   1  (bases 1 to 3057)
  AUTHORS   Daniel Schindler
  TITLE     Direct Submission
  JOURNAL   Exported Apr 23, 2024 from SnapGene 6.2.0
            https://www.snapgene.com
FEATURES             Location/Qualifiers
     source          1..3057
                     /mol_type="other DNA"
                     /organism="synthetic DNA construct"
     source          61..212
                     /strain="K-12"
                     /sub_strain="MG1655"
                     /mol_type="genomic DNA"
                     /note="color: #ffffff"
                     /db_xref="taxon:511145"
                     /organism="Escherichia coli str. K-12 substr. MG1655"
     source          244..383
                     /strain="K-12"
                     /sub_strain="MG1655"
                     /mol_type="genomic DNA"
                     /note="This feature has 2 segments:
                        1: 244 .. 246 / #ffffff
                        2: 247 .. 383 / #ffffff"
                     /db_xref="taxon:511145"
                     /organism="Escherichia coli str. K-12 substr. MG1655"
     protein_bind    4..20
                     /label=lac operator
                     /bound_moiety="lac repressor encoded by lacI"
                     /note="The lac repressor binds to the lac operator to 
                     inhibit transcription in E. coli. This inhibition can be 
                     relieved by adding lactose or 
                     isopropyl-beta-D-thiogalactopyranoside (IPTG)."
                     /note="color: #31849b"
     protein_bind    27..43
                     /label=lac operator
                     /bound_moiety="lac repressor encoded by lacI"
                     /note="The lac repressor binds to the lac operator to 
                     inhibit transcription in E. coli. This inhibition can be 
                     relieved by adding lactose or 
                     isopropyl-beta-D-thiogalactopyranoside (IPTG)."
                     /note="color: #31849b"
     gene            61..212
                     /gene="sgrS"
                     /gene_synonym="ECK0071; ryaA"
                     /locus_tag="b4577"
                     /label=sgrS
                     /note="color: #a6acb3; direction: RIGHT"
                     /db_xref="ASAP:ABE-0285090"
                     /db_xref="ECOCYC:G0-9941"
                     /db_xref="EcoGene:EG31149"
                     /db_xref="GeneID:4056038"
     gene            82..212
                     /gene="sgrT"
                     /gene_synonym="ECK4477"
                     /locus_tag="b4662"
                     /label=sgrT
                     /note="color: #a6acb3; direction: RIGHT"
                     /db_xref="ECOCYC:G0-10617"
                     /db_xref="EcoGene:EG14467"
                     /db_xref="GeneID:7751624"
     CDS             82..212
                     /codon_start=1
                     /transl_table=11
                     /gene="sgrT"
                     /gene_synonym="ECK4477"
                     /locus_tag="b4662"
                     /product="putative inhibitor of the PtsG 
                     glucosetransporter"
                     /label=sgrT
                     /note="color: #993366"
                     /db_xref="UniProtKB/Swiss-Prot:C1P5Z7"
                     /db_xref="ECOCYC:G0-10617"
                     /db_xref="EcoGene:EG14467"
                     /db_xref="GeneID:7751624"
                     /protein_id="YP_002791237.1"
                     /translation="MRQFYQHYFTATAKLCWLRWLSVPQRLTMLEGLMQWDDRNSES"
     misc_feature    216..243
                     /label=seed acrA
                     /note="color: #ffff00"
     gene            244..283
                     /gene="sgrS"
                     /gene_synonym="ECK0071; ryaA"
                     /locus_tag="b4577"
                     /label=sgrS
                     /note="This forward directional feature has 2 segments:
                        1: 244 .. 246 / #a6acb3
                        2: 247 .. 283 / #a6acb3"
                     /db_xref="ASAP:ABE-0285090"
                     /db_xref="ECOCYC:G0-9941"
                     /db_xref="EcoGene:EG31149"
                     /db_xref="GeneID:4056038"
     gene            311..383
                     /gene="setA"
                     /gene_synonym="ECK0072; yabM"
                     /locus_tag="b0070"
                     /label=setA
                     /note="color: #a6acb3; direction: RIGHT"
                     /db_xref="ASAP:ABE-0000257"
                     /db_xref="ECOCYC:EG11754"
                     /db_xref="EcoGene:EG11754"
                     /db_xref="GeneID:944793"
     CDS             311..383
                     /codon_start=1
                     /transl_table=11
                     /gene="setA"
                     /gene_synonym="ECK0072; yabM"
                     /locus_tag="b0070"
                     /product="sugar exporter SetA"
                     /label=setA
                     /note="color: #993366"
                     /db_xref="UniProtKB/Swiss-Prot:P31675"
                     /db_xref="ASAP:ABE-0000257"
                     /db_xref="ECOCYC:EG11754"
                     /db_xref="EcoGene:EG11754"
                     /db_xref="GeneID:944793"
                     /protein_id="YP_025293.1"
                     /translation="MIWIMTMARRMNGVYAAFMLVAFM"
     primer_bind     577..638
                     /label=SLo0140
                     /note="3nMoClo test 2 - 3'UTR Full Fw"
                     /note="color: black; sequence: 
                     TGAtactagagccaggcatcaaataaaacgaaaggctcagtcgaaagactgggcctttc
                     gttttatctgTTG; added: 2021-08-10"
     primer_bind     577..596
                     /label=SLo0031
                     /note="MoClo - Level 0 part - 3'UTR 1"
                     /note="color: black; sequence: 
                     TGATACTAGAGCCAGGCATCAAATAAAACG; added: 2021-08-10"
     terminator      586..672
                     /gene="Escherichia coli rrnB"
                     /label=rrnB T1 terminator
                     /note="transcription terminator T1 from the E. coli rrnB 
                     gene"
                     /note="color: #ffffff"
     primer_bind     586..606
                     /label=SLo0122
                     /note="3nMoClo test 2 - 3'UTR Rv | Temp pMA650"
                     /note="color: black; sequence: CAAcagataaaacgaaaggcccag; 
                     added: 2021-08-10"
     primer_bind     complement(612..639)
                     /label=SLo0032
                     /note="MoClo - Level 0 part - 3'UTR 2"
                     /note="color: black; sequence: 
                     CCTACAACAGATAAAACGAAAGGCCCAGTCT; added: 2021-08-10"
     primer_bind     complement(612..638)
                     /label=SLo0139
                     /note="3nMoClo test 2 - 3'UTR Rv | Temp pMA650 - 
                     ALTERNATIVE of SVo0029"
                     /note="color: black; sequence: CAAcagataaaacgaaaggcccagtct;
                     added: 2021-08-10"
     primer_bind     complement(615..638)
                     /label=SLo0122
                     /note="3nMoClo test 2 - 3'UTR Rv | Temp pMA650"
                     /note="color: black; sequence: CAAcagataaaacgaaaggcccag; 
                     added: 2021-08-10"
     primer_bind     636..657
                     /label=SLo0123
                     /note="3nMoClo test 2 - Ter Fw | Temp pMA650"
                     /note="color: black; sequence: TTGtttgtcggtgaacgctctc; 
                     added: 2021-08-10"
     primer_bind     640..657
                     /label=SLo0033
                     /note="MoClo - Level 0 part - Ter 1"
                     /note="color: black; sequence: AGGTTGTCGGTGAACGCTCTC; 
                     added: 2021-08-10"
     terminator      764..791
                     /label=rrnB T2 terminator
                     /note="transcription terminator T2 from the E. coli rrnB 
                     gene"
                     /note="color: #ffffff"
     promoter        811..915
                     /gene="bla"
                     /label=AmpR promoter
                     /note="color: #ffffff; direction: RIGHT"
     CDS             916..1707
                     /codon_start=1
                     /label=NPTII
                     /note="color: #ff9966"
                     /translation="MAKMRISPELKKLIEKYRCVKDTEGMSPAKVYKLVGENENLYLKM
                     TDSRYKGTTYDVEREKDMMLWLEGKLPVPKVLHFERHDGWSNLLMSEADGVLCSEEYED
                     EQSPEKIIELYAECIRLFHSIDISDCPYTNSLDSRLAELDYLLNNDLADVDCENWEEDT
                     PFKDPRELYDFLKTEKPEEELVFSHGDLGDSNIFVKDGKVSGFIDLGRSGRADKWYDIA
                     FCVRSLREDIGEEQYVELFFDLLGIKPDWEKIKYYILLDELF"
     rep_origin      1881..2469
                     /direction=RIGHT
                     /label=ori
                     /note="high-copy-number ColE1/pMB1/pBR322/pUC origin of 
                     replication"
                     /note="color: #ffff00"
     misc_feature    2655..2795
                     /label=bom
                     /note="basis of mobility region from pBR322"
                     /note="color: #a6acb3"
     primer_bind     complement(2867..2974)
                     /label=SLo0002
                     /note="RV Ultramere to amplify a lacZ-ccdB selection 
                     cassette from pMAXXX plasmids published in Schindler et al.
                     2016 and introducing a complex X bp barcode for nanopore 
                     sequencing"
                     /note="color: black; sequence: 
                     ctcggcctttgcgacgctcaATTACCCTGTTATCCCTATGACACTATGTACGCTGTCCW
                     NCDHGNABRDWTVGDYVBABAWNSDCMTDNSHGBHRKDAVTDRYDKABMCWVMKBWGHW
                     NSWNHGKVHKTGNDHCWRVCRDTHMTVCHWVTVBYKRNHKCCGACTTAAACTGCCTGAT
                     Gcacttgagtgggtcacagct; added: 2021-08-10"
ORIGIN
        1 ttcttgtgag cggataacaa ttgacattgt gagcggataa caagatactg agcacccatg
       61 gatgaagcaa gggggtgccc catgcgtcag ttttatcagc actattttac cgcgacagcg
      121 aagttgtgct ggttgcgttg gttaagcgtc ccacaacgat taaccatgct tgaaggactg
      181 atgcagtggg atgaccgcaa ttctgaaagt tgatgcatat gtaaacctcg agtgtccgat
      241 ttcgatatca cccgccagca gattatacct gctggttttt tttattctcg ccgcgctaaa
      301 aagggaacgt atgatctgga taatgacgat ggctcgccgt atgaacggtg tttacgcggc
      361 atttatgctg gtcgctttta tgacggtgtt ttggcggatg agagaagatt ttcagcctga
      421 tacagattaa atcagaacgc agaagcggtc tgataaaaca gaatttgcct ggcggcagta
      481 gcgcggtggt cccacctgac cccatgccga actcagaagt gaaacgccgt agcgccgatg
      541 gtagtgtggg gtctccccat gcgagagtag ggaactgcca ggcatcaaat aaaacgaaag
      601 gctcagtcga aagactgggc ctttcgtttt atctgttgtt tgtcggtgaa cgctctcctg
      661 agtaggacaa atccgccggg agcggatttg aacgttgcga agcaacggcc cggagggtgg
      721 cgggcaggac gcccgccata aactgccagg catcaaatta agcagaaggc catcctgacg
      781 gatggccttt ttgcgtttct acaaactctt cgcggaaccc ctatttgttt atttttctaa
      841 atacattcaa atatgtatcc gctcatgaga caataaccct gataaatgct tcaataatat
      901 tgaaaaagga agagtatggc taaaatgaga atatcaccgg aattgaaaaa actgatcgaa
      961 aaataccgct gcgtaaaaga tacggaagga atgtctcctg ctaaggtata taagctggtg
     1021 ggagaaaatg aaaacctata tttaaaaatg acggacagcc ggtataaagg gaccacctat
     1081 gatgtggaac gggaaaagga catgatgcta tggctggaag gaaagctgcc tgttccaaag
     1141 gtcctgcact ttgaacggca tgatggctgg agcaatctgc tcatgagtga ggccgatggc
     1201 gtcctttgct cggaagagta tgaagatgaa caaagccctg aaaagattat cgagctgtat
     1261 gcggagtgca tcaggctctt tcactccatc gacatatcgg attgtcccta tacgaatagc
     1321 ttagacagcc gcttagccga attggattac ttactgaata acgatctggc cgatgtggat
     1381 tgcgaaaact gggaagagga cactccattt aaagatccgc gcgagctgta tgatttttta
     1441 aagacggaaa agcccgaaga ggaacttgtc ttttcccacg gcgacctggg agacagcaac
     1501 atctttgtga aagatggcaa agtaagtggc tttattgatc ttgggagaag cggcagggcg
     1561 gacaagtggt atgacattgc cttctgcgtc cggtcgctca gggaggatat cggggaagaa
     1621 cagtatgtcg agctattttt tgacttactg gggatcaagc ctgattggga gaaaataaaa
     1681 tattatattt tactggatga attgttttag ctgtcagacc aagtttactc atatatactt
     1741 tagattgatt taaaacttca tttttaattt aaaaggatct aggtgaagat cctttttgat
     1801 aatctcatga ccaaaatccc ttaacgtgag ttttcgttcc actgagcgtc agaccccgta
     1861 gaaaagatca aaggatcttc ttgagatcct ttttttctgc gcgtaatctg ctgcttgcaa
     1921 acaaaaaaac caccgctacc agcggtggtt tgtttgccgg atcaagagct accaactctt
     1981 tttccgaagg taactggctt cagcagagcg cagataccaa atactgtcct tctagtgtag
     2041 ccgtagttag gccaccactt caagaactct gtagcaccgc ctacatacct cgctctgcta
     2101 atcctgttac cagtggctgc tgccagtggc gataagtcgt gtcttaccgg gttggactca
     2161 agacgatagt taccggataa ggcgcagcgg tcgggctgaa cggggggttc gtgcacacag
     2221 cccagcttgg agcgaacgac ctacaccgaa ctgagatacc tacagcgtga gctatgagaa
     2281 agcgccacgc ttcccgaagg gagaaaggcg gacaggtatc cggtaagcgg cagggtcgga
     2341 acaggagagc gcacgaggga gcttccaggg ggaaacgcct ggtatcttta tagtcctgtc
     2401 gggtttcgcc acctctgact tgagcgtcga tttttgtgat gctcgtcagg ggggcggagc
     2461 ctatggaaaa acgccagcaa cgcggccttt ttacggttcc tggccttttg ctggcctttt
     2521 gctcacatgt tctttcctgc gttatcccct gattctgtgg ataaccgtat taccgccttt
     2581 gagtgagctg ataccgctcg ccgcagccga acgaccgagc gcagcgagtc agtgagcgag
     2641 gaagcggatg agcgcctgat gcggtatttt ctccttacgc atctgtgcgg tatttcacac
     2701 cgcatatggt gcactctcag tacaatctgc tctgatgccg catagttaag ccagtataca
     2761 ctccgctatc gctacgtgac tgggtcatgg ctgcgccccg acacccgcca acacccgctg
     2821 acgcgccctg acgggcttgt ctgctcccgg catccgctta cagacaagct gtgaccgtct
     2881 ccgggagctg catgtgtcag aggttttcac cgtcatcacc gaaacgcgcg aggcagcaga
     2941 tcaattcgcg cgcgaaggcg aagcggcatg cataatgtgc ctgtcaaatg gacgaagcag
     3001 ggattctgca aaccctatgc tactccgtca agccgtcaat tgtctgattc gttacca
//
