# Supplementary material for: A library-based approach allows systematic and rapid evaluation of seed region length and reveals design rules for synthetic bacterial small RNAs
Source: iScience. 2024 Aug 20;27(9):110774. doi: 10.1016/j.isci.2024.110774 (PMC11402225; doi:10.1016/j.isci.2024.110774)
Supplement: Data S1. GenBank sequences for all generated plasmids, related to STAR Methods [file mmc2.zip › pSLcol_08_SgrS/pSLcol_08_19.gbk]

LOCUS       pSLcol_08_19        3065 bp DNA     circular SYN 23-APR-2024
DEFINITION  .
ACCESSION   .
VERSION     .
KEYWORDS    .
SOURCE      synthetic DNA construct
  ORGANISM  synthetic DNA construct
REFERENCE   1  (bases 1 to 3065)
  AUTHORS   Daniel Schindler
  TITLE     Direct Submission
  JOURNAL   Exported Apr 23, 2024 from SnapGene 6.2.0
            https://www.snapgene.com
FEATURES             Location/Qualifiers
     source          1..3065
                     /mol_type="other DNA"
                     /organism="synthetic DNA construct"
     source          61..212
                     /strain="K-12"
                     /sub_strain="MG1655"
                     /mol_type="genomic DNA"
                     /note="color: #ffffff"
                     /db_xref="taxon:511145"
                     /organism="Escherichia coli str. K-12 substr. MG1655"
     source          252..391
                     /strain="K-12"
                     /sub_strain="MG1655"
                     /mol_type="genomic DNA"
                     /note="This feature has 2 segments:
                        1: 252 .. 254 / #ffffff
                        2: 255 .. 391 / #ffffff"
                     /db_xref="taxon:511145"
                     /organism="Escherichia coli str. K-12 substr. MG1655"
     protein_bind    4..20
                     /label=lac operator
                     /bound_moiety="lac repressor encoded by lacI"
                     /note="The lac repressor binds to the lac operator to 
                     inhibit transcription in E. coli. This inhibition can be 
                     relieved by adding lactose or 
                     isopropyl-beta-D-thiogalactopyranoside (IPTG)."
                     /note="color: #31849b"
     protein_bind    27..43
                     /label=lac operator
                     /bound_moiety="lac repressor encoded by lacI"
                     /note="The lac repressor binds to the lac operator to 
                     inhibit transcription in E. coli. This inhibition can be 
                     relieved by adding lactose or 
                     isopropyl-beta-D-thiogalactopyranoside (IPTG)."
                     /note="color: #31849b"
     gene            61..212
                     /gene="sgrS"
                     /gene_synonym="ECK0071; ryaA"
                     /locus_tag="b4577"
                     /label=sgrS
                     /note="color: #a6acb3; direction: RIGHT"
                     /db_xref="ASAP:ABE-0285090"
                     /db_xref="ECOCYC:G0-9941"
                     /db_xref="EcoGene:EG31149"
                     /db_xref="GeneID:4056038"
     gene            82..212
                     /gene="sgrT"
                     /gene_synonym="ECK4477"
                     /locus_tag="b4662"
                     /label=sgrT
                     /note="color: #a6acb3; direction: RIGHT"
                     /db_xref="ECOCYC:G0-10617"
                     /db_xref="EcoGene:EG14467"
                     /db_xref="GeneID:7751624"
     CDS             82..212
                     /codon_start=1
                     /transl_table=11
                     /gene="sgrT"
                     /gene_synonym="ECK4477"
                     /locus_tag="b4662"
                     /product="putative inhibitor of the PtsG 
                     glucosetransporter"
                     /label=sgrT
                     /note="color: #993366"
                     /db_xref="UniProtKB/Swiss-Prot:C1P5Z7"
                     /db_xref="ECOCYC:G0-10617"
                     /db_xref="EcoGene:EG14467"
                     /db_xref="GeneID:7751624"
                     /protein_id="YP_002791237.1"
                     /translation="MRQFYQHYFTATAKLCWLRWLSVPQRLTMLEGLMQWDDRNSES"
     misc_feature    216..251
                     /label=seed acrA
                     /note="color: #ffff00"
     gene            252..291
                     /gene="sgrS"
                     /gene_synonym="ECK0071; ryaA"
                     /locus_tag="b4577"
                     /label=sgrS
                     /note="This forward directional feature has 2 segments:
                        1: 252 .. 254 / #a6acb3
                        2: 255 .. 291 / #a6acb3"
                     /db_xref="ASAP:ABE-0285090"
                     /db_xref="ECOCYC:G0-9941"
                     /db_xref="EcoGene:EG31149"
                     /db_xref="GeneID:4056038"
     gene            319..391
                     /gene="setA"
                     /gene_synonym="ECK0072; yabM"
                     /locus_tag="b0070"
                     /label=setA
                     /note="color: #a6acb3; direction: RIGHT"
                     /db_xref="ASAP:ABE-0000257"
                     /db_xref="ECOCYC:EG11754"
                     /db_xref="EcoGene:EG11754"
                     /db_xref="GeneID:944793"
     CDS             319..391
                     /codon_start=1
                     /transl_table=11
                     /gene="setA"
                     /gene_synonym="ECK0072; yabM"
                     /locus_tag="b0070"
                     /product="sugar exporter SetA"
                     /label=setA
                     /note="color: #993366"
                     /db_xref="UniProtKB/Swiss-Prot:P31675"
                     /db_xref="ASAP:ABE-0000257"
                     /db_xref="ECOCYC:EG11754"
                     /db_xref="EcoGene:EG11754"
                     /db_xref="GeneID:944793"
                     /protein_id="YP_025293.1"
                     /translation="MIWIMTMARRMNGVYAAFMLVAFM"
     primer_bind     585..646
                     /label=SLo0140
                     /note="3nMoClo test 2 - 3'UTR Full Fw"
                     /note="color: black; sequence: 
                     TGAtactagagccaggcatcaaataaaacgaaaggctcagtcgaaagactgggcctttc
                     gttttatctgTTG; added: 2021-08-10"
     primer_bind     585..604
                     /label=SLo0031
                     /note="MoClo - Level 0 part - 3'UTR 1"
                     /note="color: black; sequence: 
                     TGATACTAGAGCCAGGCATCAAATAAAACG; added: 2021-08-10"
     terminator      594..680
                     /gene="Escherichia coli rrnB"
                     /label=rrnB T1 terminator
                     /note="transcription terminator T1 from the E. coli rrnB 
                     gene"
                     /note="color: #ffffff"
     primer_bind     594..614
                     /label=SLo0122
                     /note="3nMoClo test 2 - 3'UTR Rv | Temp pMA650"
                     /note="color: black; sequence: CAAcagataaaacgaaaggcccag; 
                     added: 2021-08-10"
     primer_bind     complement(620..647)
                     /label=SLo0032
                     /note="MoClo - Level 0 part - 3'UTR 2"
                     /note="color: black; sequence: 
                     CCTACAACAGATAAAACGAAAGGCCCAGTCT; added: 2021-08-10"
     primer_bind     complement(620..646)
                     /label=SLo0139
                     /note="3nMoClo test 2 - 3'UTR Rv | Temp pMA650 - 
                     ALTERNATIVE of SVo0029"
                     /note="color: black; sequence: CAAcagataaaacgaaaggcccagtct;
                     added: 2021-08-10"
     primer_bind     complement(623..646)
                     /label=SLo0122
                     /note="3nMoClo test 2 - 3'UTR Rv | Temp pMA650"
                     /note="color: black; sequence: CAAcagataaaacgaaaggcccag; 
                     added: 2021-08-10"
     primer_bind     644..665
                     /label=SLo0123
                     /note="3nMoClo test 2 - Ter Fw | Temp pMA650"
                     /note="color: black; sequence: TTGtttgtcggtgaacgctctc; 
                     added: 2021-08-10"
     primer_bind     648..665
                     /label=SLo0033
                     /note="MoClo - Level 0 part - Ter 1"
                     /note="color: black; sequence: AGGTTGTCGGTGAACGCTCTC; 
                     added: 2021-08-10"
     terminator      772..799
                     /label=rrnB T2 terminator
                     /note="transcription terminator T2 from the E. coli rrnB 
                     gene"
                     /note="color: #ffffff"
     promoter        819..923
                     /gene="bla"
                     /label=AmpR promoter
                     /note="color: #ffffff; direction: RIGHT"
     CDS             924..1715
                     /codon_start=1
                     /label=NPTII
                     /note="color: #ff9966"
                     /translation="MAKMRISPELKKLIEKYRCVKDTEGMSPAKVYKLVGENENLYLKM
                     TDSRYKGTTYDVEREKDMMLWLEGKLPVPKVLHFERHDGWSNLLMSEADGVLCSEEYED
                     EQSPEKIIELYAECIRLFHSIDISDCPYTNSLDSRLAELDYLLNNDLADVDCENWEEDT
                     PFKDPRELYDFLKTEKPEEELVFSHGDLGDSNIFVKDGKVSGFIDLGRSGRADKWYDIA
                     FCVRSLREDIGEEQYVELFFDLLGIKPDWEKIKYYILLDELF"
     rep_origin      1889..2477
                     /direction=RIGHT
                     /label=ori
                     /note="high-copy-number ColE1/pMB1/pBR322/pUC origin of 
                     replication"
                     /note="color: #ffff00"
     misc_feature    2663..2803
                     /label=bom
                     /note="basis of mobility region from pBR322"
                     /note="color: #a6acb3"
     primer_bind     complement(2875..2982)
                     /label=SLo0002
                     /note="RV Ultramere to amplify a lacZ-ccdB selection 
                     cassette from pMAXXX plasmids published in Schindler et al.
                     2016 and introducing a complex X bp barcode for nanopore 
                     sequencing"
                     /note="color: black; sequence: 
                     ctcggcctttgcgacgctcaATTACCCTGTTATCCCTATGACACTATGTACGCTGTCCW
                     NCDHGNABRDWTVGDYVBABAWNSDCMTDNSHGBHRKDAVTDRYDKABMCWVMKBWGHW
                     NSWNHGKVHKTGNDHCWRVCRDTHMTVCHWVTVBYKRNHKCCGACTTAAACTGCCTGAT
                     Gcacttgagtgggtcacagct; added: 2021-08-10"
ORIGIN
        1 ttcttgtgag cggataacaa ttgacattgt gagcggataa caagatactg agcacccatg
       61 gatgaagcaa gggggtgccc catgcgtcag ttttatcagc actattttac cgcgacagcg
      121 aagttgtgct ggttgcgttg gttaagcgtc ccacaacgat taaccatgct tgaaggactg
      181 atgcagtggg atgaccgcaa ttctgaaagt tgatgcatat gtaaacctcg agtgtccgat
      241 ttcaaattgg tgatatcacc cgccagcaga ttatacctgc tggttttttt tattctcgcc
      301 gcgctaaaaa gggaacgtat gatctggata atgacgatgg ctcgccgtat gaacggtgtt
      361 tacgcggcat ttatgctggt cgcttttatg acggtgtttt ggcggatgag agaagatttt
      421 cagcctgata cagattaaat cagaacgcag aagcggtctg ataaaacaga atttgcctgg
      481 cggcagtagc gcggtggtcc cacctgaccc catgccgaac tcagaagtga aacgccgtag
      541 cgccgatggt agtgtggggt ctccccatgc gagagtaggg aactgccagg catcaaataa
      601 aacgaaaggc tcagtcgaaa gactgggcct ttcgttttat ctgttgtttg tcggtgaacg
      661 ctctcctgag taggacaaat ccgccgggag cggatttgaa cgttgcgaag caacggcccg
      721 gagggtggcg ggcaggacgc ccgccataaa ctgccaggca tcaaattaag cagaaggcca
      781 tcctgacgga tggccttttt gcgtttctac aaactcttcg cggaacccct atttgtttat
      841 ttttctaaat acattcaaat atgtatccgc tcatgagaca ataaccctga taaatgcttc
      901 aataatattg aaaaaggaag agtatggcta aaatgagaat atcaccggaa ttgaaaaaac
      961 tgatcgaaaa ataccgctgc gtaaaagata cggaaggaat gtctcctgct aaggtatata
     1021 agctggtggg agaaaatgaa aacctatatt taaaaatgac ggacagccgg tataaaggga
     1081 ccacctatga tgtggaacgg gaaaaggaca tgatgctatg gctggaagga aagctgcctg
     1141 ttccaaaggt cctgcacttt gaacggcatg atggctggag caatctgctc atgagtgagg
     1201 ccgatggcgt cctttgctcg gaagagtatg aagatgaaca aagccctgaa aagattatcg
     1261 agctgtatgc ggagtgcatc aggctctttc actccatcga catatcggat tgtccctata
     1321 cgaatagctt agacagccgc ttagccgaat tggattactt actgaataac gatctggccg
     1381 atgtggattg cgaaaactgg gaagaggaca ctccatttaa agatccgcgc gagctgtatg
     1441 attttttaaa gacggaaaag cccgaagagg aacttgtctt ttcccacggc gacctgggag
     1501 acagcaacat ctttgtgaaa gatggcaaag taagtggctt tattgatctt gggagaagcg
     1561 gcagggcgga caagtggtat gacattgcct tctgcgtccg gtcgctcagg gaggatatcg
     1621 gggaagaaca gtatgtcgag ctattttttg acttactggg gatcaagcct gattgggaga
     1681 aaataaaata ttatatttta ctggatgaat tgttttagct gtcagaccaa gtttactcat
     1741 atatacttta gattgattta aaacttcatt tttaatttaa aaggatctag gtgaagatcc
     1801 tttttgataa tctcatgacc aaaatccctt aacgtgagtt ttcgttccac tgagcgtcag
     1861 accccgtaga aaagatcaaa ggatcttctt gagatccttt ttttctgcgc gtaatctgct
     1921 gcttgcaaac aaaaaaacca ccgctaccag cggtggtttg tttgccggat caagagctac
     1981 caactctttt tccgaaggta actggcttca gcagagcgca gataccaaat actgtccttc
     2041 tagtgtagcc gtagttaggc caccacttca agaactctgt agcaccgcct acatacctcg
     2101 ctctgctaat cctgttacca gtggctgctg ccagtggcga taagtcgtgt cttaccgggt
     2161 tggactcaag acgatagtta ccggataagg cgcagcggtc gggctgaacg gggggttcgt
     2221 gcacacagcc cagcttggag cgaacgacct acaccgaact gagataccta cagcgtgagc
     2281 tatgagaaag cgccacgctt cccgaaggga gaaaggcgga caggtatccg gtaagcggca
     2341 gggtcggaac aggagagcgc acgagggagc ttccaggggg aaacgcctgg tatctttata
     2401 gtcctgtcgg gtttcgccac ctctgacttg agcgtcgatt tttgtgatgc tcgtcagggg
     2461 ggcggagcct atggaaaaac gccagcaacg cggccttttt acggttcctg gccttttgct
     2521 ggccttttgc tcacatgttc tttcctgcgt tatcccctga ttctgtggat aaccgtatta
     2581 ccgcctttga gtgagctgat accgctcgcc gcagccgaac gaccgagcgc agcgagtcag
     2641 tgagcgagga agcggatgag cgcctgatgc ggtattttct ccttacgcat ctgtgcggta
     2701 tttcacaccg catatggtgc actctcagta caatctgctc tgatgccgca tagttaagcc
     2761 agtatacact ccgctatcgc tacgtgactg ggtcatggct gcgccccgac acccgccaac
     2821 acccgctgac gcgccctgac gggcttgtct gctcccggca tccgcttaca gacaagctgt
     2881 gaccgtctcc gggagctgca tgtgtcagag gttttcaccg tcatcaccga aacgcgcgag
     2941 gcagcagatc aattcgcgcg cgaaggcgaa gcggcatgca taatgtgcct gtcaaatgga
     3001 cgaagcaggg attctgcaaa ccctatgcta ctccgtcaag ccgtcaattg tctgattcgt
     3061 tacca
//
