# Supplementary material for: A library-based approach allows systematic and rapid evaluation of seed region length and reveals design rules for synthetic bacterial small RNAs
Source: iScience. 2024 Aug 20;27(9):110774. doi: 10.1016/j.isci.2024.110774 (PMC11402225; doi:10.1016/j.isci.2024.110774)
Supplement: Data S1. GenBank sequences for all generated plasmids, related to STAR Methods [file mmc2.zip › pSLcol_08_SgrS/pSLcol_08_39.gbk]

LOCUS       pSLcol_08_39        3105 bp DNA     circular SYN 23-APR-2024
DEFINITION  .
ACCESSION   .
VERSION     .
KEYWORDS    .
SOURCE      synthetic DNA construct
  ORGANISM  synthetic DNA construct
REFERENCE   1  (bases 1 to 3105)
  AUTHORS   Daniel Schindler
  TITLE     Direct Submission
  JOURNAL   Exported Apr 23, 2024 from SnapGene 6.2.0
            https://www.snapgene.com
FEATURES             Location/Qualifiers
     source          1..3105
                     /mol_type="other DNA"
                     /organism="synthetic DNA construct"
     source          61..212
                     /strain="K-12"
                     /sub_strain="MG1655"
                     /mol_type="genomic DNA"
                     /note="color: #ffffff"
                     /db_xref="taxon:511145"
                     /organism="Escherichia coli str. K-12 substr. MG1655"
     source          292..431
                     /strain="K-12"
                     /sub_strain="MG1655"
                     /mol_type="genomic DNA"
                     /note="This feature has 2 segments:
                        1: 292 .. 294 / #ffffff
                        2: 295 .. 431 / #ffffff"
                     /db_xref="taxon:511145"
                     /organism="Escherichia coli str. K-12 substr. MG1655"
     protein_bind    4..20
                     /label=lac operator
                     /bound_moiety="lac repressor encoded by lacI"
                     /note="The lac repressor binds to the lac operator to 
                     inhibit transcription in E. coli. This inhibition can be 
                     relieved by adding lactose or 
                     isopropyl-beta-D-thiogalactopyranoside (IPTG)."
                     /note="color: #31849b"
     protein_bind    27..43
                     /label=lac operator
                     /bound_moiety="lac repressor encoded by lacI"
                     /note="The lac repressor binds to the lac operator to 
                     inhibit transcription in E. coli. This inhibition can be 
                     relieved by adding lactose or 
                     isopropyl-beta-D-thiogalactopyranoside (IPTG)."
                     /note="color: #31849b"
     gene            61..212
                     /gene="sgrS"
                     /gene_synonym="ECK0071; ryaA"
                     /locus_tag="b4577"
                     /label=sgrS
                     /note="color: #a6acb3; direction: RIGHT"
                     /db_xref="ASAP:ABE-0285090"
                     /db_xref="ECOCYC:G0-9941"
                     /db_xref="EcoGene:EG31149"
                     /db_xref="GeneID:4056038"
     gene            82..212
                     /gene="sgrT"
                     /gene_synonym="ECK4477"
                     /locus_tag="b4662"
                     /label=sgrT
                     /note="color: #a6acb3; direction: RIGHT"
                     /db_xref="ECOCYC:G0-10617"
                     /db_xref="EcoGene:EG14467"
                     /db_xref="GeneID:7751624"
     CDS             82..212
                     /codon_start=1
                     /transl_table=11
                     /gene="sgrT"
                     /gene_synonym="ECK4477"
                     /locus_tag="b4662"
                     /product="putative inhibitor of the PtsG 
                     glucosetransporter"
                     /label=sgrT
                     /note="color: #993366"
                     /db_xref="UniProtKB/Swiss-Prot:C1P5Z7"
                     /db_xref="ECOCYC:G0-10617"
                     /db_xref="EcoGene:EG14467"
                     /db_xref="GeneID:7751624"
                     /protein_id="YP_002791237.1"
                     /translation="MRQFYQHYFTATAKLCWLRWLSVPQRLTMLEGLMQWDDRNSES"
     misc_feature    216..291
                     /label=seed acrA
                     /note="color: #ffff00"
     gene            292..331
                     /gene="sgrS"
                     /gene_synonym="ECK0071; ryaA"
                     /locus_tag="b4577"
                     /label=sgrS
                     /note="This forward directional feature has 2 segments:
                        1: 292 .. 294 / #a6acb3
                        2: 295 .. 331 / #a6acb3"
                     /db_xref="ASAP:ABE-0285090"
                     /db_xref="ECOCYC:G0-9941"
                     /db_xref="EcoGene:EG31149"
                     /db_xref="GeneID:4056038"
     gene            359..431
                     /gene="setA"
                     /gene_synonym="ECK0072; yabM"
                     /locus_tag="b0070"
                     /label=setA
                     /note="color: #a6acb3; direction: RIGHT"
                     /db_xref="ASAP:ABE-0000257"
                     /db_xref="ECOCYC:EG11754"
                     /db_xref="EcoGene:EG11754"
                     /db_xref="GeneID:944793"
     CDS             359..431
                     /codon_start=1
                     /transl_table=11
                     /gene="setA"
                     /gene_synonym="ECK0072; yabM"
                     /locus_tag="b0070"
                     /product="sugar exporter SetA"
                     /label=setA
                     /note="color: #993366"
                     /db_xref="UniProtKB/Swiss-Prot:P31675"
                     /db_xref="ASAP:ABE-0000257"
                     /db_xref="ECOCYC:EG11754"
                     /db_xref="EcoGene:EG11754"
                     /db_xref="GeneID:944793"
                     /protein_id="YP_025293.1"
                     /translation="MIWIMTMARRMNGVYAAFMLVAFM"
     primer_bind     625..686
                     /label=SLo0140
                     /note="3nMoClo test 2 - 3'UTR Full Fw"
                     /note="color: black; sequence: 
                     TGAtactagagccaggcatcaaataaaacgaaaggctcagtcgaaagactgggcctttc
                     gttttatctgTTG; added: 2021-08-10"
     primer_bind     625..644
                     /label=SLo0031
                     /note="MoClo - Level 0 part - 3'UTR 1"
                     /note="color: black; sequence: 
                     TGATACTAGAGCCAGGCATCAAATAAAACG; added: 2021-08-10"
     terminator      634..720
                     /gene="Escherichia coli rrnB"
                     /label=rrnB T1 terminator
                     /note="transcription terminator T1 from the E. coli rrnB 
                     gene"
                     /note="color: #ffffff"
     primer_bind     634..654
                     /label=SLo0122
                     /note="3nMoClo test 2 - 3'UTR Rv | Temp pMA650"
                     /note="color: black; sequence: CAAcagataaaacgaaaggcccag; 
                     added: 2021-08-10"
     primer_bind     complement(660..687)
                     /label=SLo0032
                     /note="MoClo - Level 0 part - 3'UTR 2"
                     /note="color: black; sequence: 
                     CCTACAACAGATAAAACGAAAGGCCCAGTCT; added: 2021-08-10"
     primer_bind     complement(660..686)
                     /label=SLo0139
                     /note="3nMoClo test 2 - 3'UTR Rv | Temp pMA650 - 
                     ALTERNATIVE of SVo0029"
                     /note="color: black; sequence: CAAcagataaaacgaaaggcccagtct;
                     added: 2021-08-10"
     primer_bind     complement(663..686)
                     /label=SLo0122
                     /note="3nMoClo test 2 - 3'UTR Rv | Temp pMA650"
                     /note="color: black; sequence: CAAcagataaaacgaaaggcccag; 
                     added: 2021-08-10"
     primer_bind     684..705
                     /label=SLo0123
                     /note="3nMoClo test 2 - Ter Fw | Temp pMA650"
                     /note="color: black; sequence: TTGtttgtcggtgaacgctctc; 
                     added: 2021-08-10"
     primer_bind     688..705
                     /label=SLo0033
                     /note="MoClo - Level 0 part - Ter 1"
                     /note="color: black; sequence: AGGTTGTCGGTGAACGCTCTC; 
                     added: 2021-08-10"
     terminator      812..839
                     /label=rrnB T2 terminator
                     /note="transcription terminator T2 from the E. coli rrnB 
                     gene"
                     /note="color: #ffffff"
     promoter        859..963
                     /gene="bla"
                     /label=AmpR promoter
                     /note="color: #ffffff; direction: RIGHT"
     CDS             964..1755
                     /codon_start=1
                     /label=NPTII
                     /note="color: #ff9966"
                     /translation="MAKMRISPELKKLIEKYRCVKDTEGMSPAKVYKLVGENENLYLKM
                     TDSRYKGTTYDVEREKDMMLWLEGKLPVPKVLHFERHDGWSNLLMSEADGVLCSEEYED
                     EQSPEKIIELYAECIRLFHSIDISDCPYTNSLDSRLAELDYLLNNDLADVDCENWEEDT
                     PFKDPRELYDFLKTEKPEEELVFSHGDLGDSNIFVKDGKVSGFIDLGRSGRADKWYDIA
                     FCVRSLREDIGEEQYVELFFDLLGIKPDWEKIKYYILLDELF"
     rep_origin      1929..2517
                     /direction=RIGHT
                     /label=ori
                     /note="high-copy-number ColE1/pMB1/pBR322/pUC origin of 
                     replication"
                     /note="color: #ffff00"
     misc_feature    2703..2843
                     /label=bom
                     /note="basis of mobility region from pBR322"
                     /note="color: #a6acb3"
     primer_bind     complement(2915..3022)
                     /label=SLo0002
                     /note="RV Ultramere to amplify a lacZ-ccdB selection 
                     cassette from pMAXXX plasmids published in Schindler et al.
                     2016 and introducing a complex X bp barcode for nanopore 
                     sequencing"
                     /note="color: black; sequence: 
                     ctcggcctttgcgacgctcaATTACCCTGTTATCCCTATGACACTATGTACGCTGTCCW
                     NCDHGNABRDWTVGDYVBABAWNSDCMTDNSHGBHRKDAVTDRYDKABMCWVMKBWGHW
                     NSWNHGKVHKTGNDHCWRVCRDTHMTVCHWVTVBYKRNHKCCGACTTAAACTGCCTGAT
                     Gcacttgagtgggtcacagct; added: 2021-08-10"
ORIGIN
        1 ttcttgtgag cggataacaa ttgacattgt gagcggataa caagatactg agcacccatg
       61 gatgaagcaa gggggtgccc catgcgtcag ttttatcagc actattttac cgcgacagcg
      121 aagttgtgct ggttgcgttg gttaagcgtc ccacaacgat taaccatgct tgaaggactg
      181 atgcagtggg atgaccgcaa ttctgaaagt tgatgcatat gtaaacctcg agtgtccgat
      241 ttcaaattgg tcaatggtca aaagttaata aacccattgc tgcgtttata tgatatcacc
      301 cgccagcaga ttatacctgc tggttttttt tattctcgcc gcgctaaaaa gggaacgtat
      361 gatctggata atgacgatgg ctcgccgtat gaacggtgtt tacgcggcat ttatgctggt
      421 cgcttttatg acggtgtttt ggcggatgag agaagatttt cagcctgata cagattaaat
      481 cagaacgcag aagcggtctg ataaaacaga atttgcctgg cggcagtagc gcggtggtcc
      541 cacctgaccc catgccgaac tcagaagtga aacgccgtag cgccgatggt agtgtggggt
      601 ctccccatgc gagagtaggg aactgccagg catcaaataa aacgaaaggc tcagtcgaaa
      661 gactgggcct ttcgttttat ctgttgtttg tcggtgaacg ctctcctgag taggacaaat
      721 ccgccgggag cggatttgaa cgttgcgaag caacggcccg gagggtggcg ggcaggacgc
      781 ccgccataaa ctgccaggca tcaaattaag cagaaggcca tcctgacgga tggccttttt
      841 gcgtttctac aaactcttcg cggaacccct atttgtttat ttttctaaat acattcaaat
      901 atgtatccgc tcatgagaca ataaccctga taaatgcttc aataatattg aaaaaggaag
      961 agtatggcta aaatgagaat atcaccggaa ttgaaaaaac tgatcgaaaa ataccgctgc
     1021 gtaaaagata cggaaggaat gtctcctgct aaggtatata agctggtggg agaaaatgaa
     1081 aacctatatt taaaaatgac ggacagccgg tataaaggga ccacctatga tgtggaacgg
     1141 gaaaaggaca tgatgctatg gctggaagga aagctgcctg ttccaaaggt cctgcacttt
     1201 gaacggcatg atggctggag caatctgctc atgagtgagg ccgatggcgt cctttgctcg
     1261 gaagagtatg aagatgaaca aagccctgaa aagattatcg agctgtatgc ggagtgcatc
     1321 aggctctttc actccatcga catatcggat tgtccctata cgaatagctt agacagccgc
     1381 ttagccgaat tggattactt actgaataac gatctggccg atgtggattg cgaaaactgg
     1441 gaagaggaca ctccatttaa agatccgcgc gagctgtatg attttttaaa gacggaaaag
     1501 cccgaagagg aacttgtctt ttcccacggc gacctgggag acagcaacat ctttgtgaaa
     1561 gatggcaaag taagtggctt tattgatctt gggagaagcg gcagggcgga caagtggtat
     1621 gacattgcct tctgcgtccg gtcgctcagg gaggatatcg gggaagaaca gtatgtcgag
     1681 ctattttttg acttactggg gatcaagcct gattgggaga aaataaaata ttatatttta
     1741 ctggatgaat tgttttagct gtcagaccaa gtttactcat atatacttta gattgattta
     1801 aaacttcatt tttaatttaa aaggatctag gtgaagatcc tttttgataa tctcatgacc
     1861 aaaatccctt aacgtgagtt ttcgttccac tgagcgtcag accccgtaga aaagatcaaa
     1921 ggatcttctt gagatccttt ttttctgcgc gtaatctgct gcttgcaaac aaaaaaacca
     1981 ccgctaccag cggtggtttg tttgccggat caagagctac caactctttt tccgaaggta
     2041 actggcttca gcagagcgca gataccaaat actgtccttc tagtgtagcc gtagttaggc
     2101 caccacttca agaactctgt agcaccgcct acatacctcg ctctgctaat cctgttacca
     2161 gtggctgctg ccagtggcga taagtcgtgt cttaccgggt tggactcaag acgatagtta
     2221 ccggataagg cgcagcggtc gggctgaacg gggggttcgt gcacacagcc cagcttggag
     2281 cgaacgacct acaccgaact gagataccta cagcgtgagc tatgagaaag cgccacgctt
     2341 cccgaaggga gaaaggcgga caggtatccg gtaagcggca gggtcggaac aggagagcgc
     2401 acgagggagc ttccaggggg aaacgcctgg tatctttata gtcctgtcgg gtttcgccac
     2461 ctctgacttg agcgtcgatt tttgtgatgc tcgtcagggg ggcggagcct atggaaaaac
     2521 gccagcaacg cggccttttt acggttcctg gccttttgct ggccttttgc tcacatgttc
     2581 tttcctgcgt tatcccctga ttctgtggat aaccgtatta ccgcctttga gtgagctgat
     2641 accgctcgcc gcagccgaac gaccgagcgc agcgagtcag tgagcgagga agcggatgag
     2701 cgcctgatgc ggtattttct ccttacgcat ctgtgcggta tttcacaccg catatggtgc
     2761 actctcagta caatctgctc tgatgccgca tagttaagcc agtatacact ccgctatcgc
     2821 tacgtgactg ggtcatggct gcgccccgac acccgccaac acccgctgac gcgccctgac
     2881 gggcttgtct gctcccggca tccgcttaca gacaagctgt gaccgtctcc gggagctgca
     2941 tgtgtcagag gttttcaccg tcatcaccga aacgcgcgag gcagcagatc aattcgcgcg
     3001 cgaaggcgaa gcggcatgca taatgtgcct gtcaaatgga cgaagcaggg attctgcaaa
     3061 ccctatgcta ctccgtcaag ccgtcaattg tctgattcgt tacca
//
