# Supplementary material for: A library-based approach allows systematic and rapid evaluation of seed region length and reveals design rules for synthetic bacterial small RNAs
Source: iScience. 2024 Aug 20;27(9):110774. doi: 10.1016/j.isci.2024.110774 (PMC11402225; doi:10.1016/j.isci.2024.110774)
Supplement: Data S1. GenBank sequences for all generated plasmids, related to STAR Methods [file mmc2.zip › pSLcol_08_SgrS/pSLcol_08_40.gbk]

LOCUS       pSLcol_08_40        3107 bp DNA     circular SYN 23-APR-2024
DEFINITION  .
ACCESSION   .
VERSION     .
KEYWORDS    .
SOURCE      synthetic DNA construct
  ORGANISM  synthetic DNA construct
REFERENCE   1  (bases 1 to 3107)
  AUTHORS   Daniel Schindler
  TITLE     Direct Submission
  JOURNAL   Exported Apr 23, 2024 from SnapGene 6.2.0
            https://www.snapgene.com
FEATURES             Location/Qualifiers
     source          1..3107
                     /mol_type="other DNA"
                     /organism="synthetic DNA construct"
     source          61..212
                     /strain="K-12"
                     /sub_strain="MG1655"
                     /mol_type="genomic DNA"
                     /note="color: #ffffff"
                     /db_xref="taxon:511145"
                     /organism="Escherichia coli str. K-12 substr. MG1655"
     source          294..433
                     /strain="K-12"
                     /sub_strain="MG1655"
                     /mol_type="genomic DNA"
                     /note="This feature has 2 segments:
                        1: 294 .. 296 / #ffffff
                        2: 297 .. 433 / #ffffff"
                     /db_xref="taxon:511145"
                     /organism="Escherichia coli str. K-12 substr. MG1655"
     protein_bind    4..20
                     /label=lac operator
                     /bound_moiety="lac repressor encoded by lacI"
                     /note="The lac repressor binds to the lac operator to 
                     inhibit transcription in E. coli. This inhibition can be 
                     relieved by adding lactose or 
                     isopropyl-beta-D-thiogalactopyranoside (IPTG)."
                     /note="color: #31849b"
     protein_bind    27..43
                     /label=lac operator
                     /bound_moiety="lac repressor encoded by lacI"
                     /note="The lac repressor binds to the lac operator to 
                     inhibit transcription in E. coli. This inhibition can be 
                     relieved by adding lactose or 
                     isopropyl-beta-D-thiogalactopyranoside (IPTG)."
                     /note="color: #31849b"
     gene            61..212
                     /gene="sgrS"
                     /gene_synonym="ECK0071; ryaA"
                     /locus_tag="b4577"
                     /label=sgrS
                     /note="color: #a6acb3; direction: RIGHT"
                     /db_xref="ASAP:ABE-0285090"
                     /db_xref="ECOCYC:G0-9941"
                     /db_xref="EcoGene:EG31149"
                     /db_xref="GeneID:4056038"
     gene            82..212
                     /gene="sgrT"
                     /gene_synonym="ECK4477"
                     /locus_tag="b4662"
                     /label=sgrT
                     /note="color: #a6acb3; direction: RIGHT"
                     /db_xref="ECOCYC:G0-10617"
                     /db_xref="EcoGene:EG14467"
                     /db_xref="GeneID:7751624"
     CDS             82..212
                     /codon_start=1
                     /transl_table=11
                     /gene="sgrT"
                     /gene_synonym="ECK4477"
                     /locus_tag="b4662"
                     /product="putative inhibitor of the PtsG 
                     glucosetransporter"
                     /label=sgrT
                     /note="color: #993366"
                     /db_xref="UniProtKB/Swiss-Prot:C1P5Z7"
                     /db_xref="ECOCYC:G0-10617"
                     /db_xref="EcoGene:EG14467"
                     /db_xref="GeneID:7751624"
                     /protein_id="YP_002791237.1"
                     /translation="MRQFYQHYFTATAKLCWLRWLSVPQRLTMLEGLMQWDDRNSES"
     misc_feature    216..293
                     /label=seed acrA
                     /note="color: #ffff00"
     gene            294..333
                     /gene="sgrS"
                     /gene_synonym="ECK0071; ryaA"
                     /locus_tag="b4577"
                     /label=sgrS
                     /note="This forward directional feature has 2 segments:
                        1: 294 .. 296 / #a6acb3
                        2: 297 .. 333 / #a6acb3"
                     /db_xref="ASAP:ABE-0285090"
                     /db_xref="ECOCYC:G0-9941"
                     /db_xref="EcoGene:EG31149"
                     /db_xref="GeneID:4056038"
     gene            361..433
                     /gene="setA"
                     /gene_synonym="ECK0072; yabM"
                     /locus_tag="b0070"
                     /label=setA
                     /note="color: #a6acb3; direction: RIGHT"
                     /db_xref="ASAP:ABE-0000257"
                     /db_xref="ECOCYC:EG11754"
                     /db_xref="EcoGene:EG11754"
                     /db_xref="GeneID:944793"
     CDS             361..433
                     /codon_start=1
                     /transl_table=11
                     /gene="setA"
                     /gene_synonym="ECK0072; yabM"
                     /locus_tag="b0070"
                     /product="sugar exporter SetA"
                     /label=setA
                     /note="color: #993366"
                     /db_xref="UniProtKB/Swiss-Prot:P31675"
                     /db_xref="ASAP:ABE-0000257"
                     /db_xref="ECOCYC:EG11754"
                     /db_xref="EcoGene:EG11754"
                     /db_xref="GeneID:944793"
                     /protein_id="YP_025293.1"
                     /translation="MIWIMTMARRMNGVYAAFMLVAFM"
     primer_bind     627..688
                     /label=SLo0140
                     /note="3nMoClo test 2 - 3'UTR Full Fw"
                     /note="color: black; sequence: 
                     TGAtactagagccaggcatcaaataaaacgaaaggctcagtcgaaagactgggcctttc
                     gttttatctgTTG; added: 2021-08-10"
     primer_bind     627..646
                     /label=SLo0031
                     /note="MoClo - Level 0 part - 3'UTR 1"
                     /note="color: black; sequence: 
                     TGATACTAGAGCCAGGCATCAAATAAAACG; added: 2021-08-10"
     terminator      636..722
                     /gene="Escherichia coli rrnB"
                     /label=rrnB T1 terminator
                     /note="transcription terminator T1 from the E. coli rrnB 
                     gene"
                     /note="color: #ffffff"
     primer_bind     636..656
                     /label=SLo0122
                     /note="3nMoClo test 2 - 3'UTR Rv | Temp pMA650"
                     /note="color: black; sequence: CAAcagataaaacgaaaggcccag; 
                     added: 2021-08-10"
     primer_bind     complement(662..689)
                     /label=SLo0032
                     /note="MoClo - Level 0 part - 3'UTR 2"
                     /note="color: black; sequence: 
                     CCTACAACAGATAAAACGAAAGGCCCAGTCT; added: 2021-08-10"
     primer_bind     complement(662..688)
                     /label=SLo0139
                     /note="3nMoClo test 2 - 3'UTR Rv | Temp pMA650 - 
                     ALTERNATIVE of SVo0029"
                     /note="color: black; sequence: CAAcagataaaacgaaaggcccagtct;
                     added: 2021-08-10"
     primer_bind     complement(665..688)
                     /label=SLo0122
                     /note="3nMoClo test 2 - 3'UTR Rv | Temp pMA650"
                     /note="color: black; sequence: CAAcagataaaacgaaaggcccag; 
                     added: 2021-08-10"
     primer_bind     686..707
                     /label=SLo0123
                     /note="3nMoClo test 2 - Ter Fw | Temp pMA650"
                     /note="color: black; sequence: TTGtttgtcggtgaacgctctc; 
                     added: 2021-08-10"
     primer_bind     690..707
                     /label=SLo0033
                     /note="MoClo - Level 0 part - Ter 1"
                     /note="color: black; sequence: AGGTTGTCGGTGAACGCTCTC; 
                     added: 2021-08-10"
     terminator      814..841
                     /label=rrnB T2 terminator
                     /note="transcription terminator T2 from the E. coli rrnB 
                     gene"
                     /note="color: #ffffff"
     promoter        861..965
                     /gene="bla"
                     /label=AmpR promoter
                     /note="color: #ffffff; direction: RIGHT"
     CDS             966..1757
                     /codon_start=1
                     /label=NPTII
                     /note="color: #ff9966"
                     /translation="MAKMRISPELKKLIEKYRCVKDTEGMSPAKVYKLVGENENLYLKM
                     TDSRYKGTTYDVEREKDMMLWLEGKLPVPKVLHFERHDGWSNLLMSEADGVLCSEEYED
                     EQSPEKIIELYAECIRLFHSIDISDCPYTNSLDSRLAELDYLLNNDLADVDCENWEEDT
                     PFKDPRELYDFLKTEKPEEELVFSHGDLGDSNIFVKDGKVSGFIDLGRSGRADKWYDIA
                     FCVRSLREDIGEEQYVELFFDLLGIKPDWEKIKYYILLDELF"
     rep_origin      1931..2519
                     /direction=RIGHT
                     /label=ori
                     /note="high-copy-number ColE1/pMB1/pBR322/pUC origin of 
                     replication"
                     /note="color: #ffff00"
     misc_feature    2705..2845
                     /label=bom
                     /note="basis of mobility region from pBR322"
                     /note="color: #a6acb3"
     primer_bind     complement(2917..3024)
                     /label=SLo0002
                     /note="RV Ultramere to amplify a lacZ-ccdB selection 
                     cassette from pMAXXX plasmids published in Schindler et al.
                     2016 and introducing a complex X bp barcode for nanopore 
                     sequencing"
                     /note="color: black; sequence: 
                     ctcggcctttgcgacgctcaATTACCCTGTTATCCCTATGACACTATGTACGCTGTCCW
                     NCDHGNABRDWTVGDYVBABAWNSDCMTDNSHGBHRKDAVTDRYDKABMCWVMKBWGHW
                     NSWNHGKVHKTGNDHCWRVCRDTHMTVCHWVTVBYKRNHKCCGACTTAAACTGCCTGAT
                     Gcacttgagtgggtcacagct; added: 2021-08-10"
ORIGIN
        1 ttcttgtgag cggataacaa ttgacattgt gagcggataa caagatactg agcacccatg
       61 gatgaagcaa gggggtgccc catgcgtcag ttttatcagc actattttac cgcgacagcg
      121 aagttgtgct ggttgcgttg gttaagcgtc ccacaacgat taaccatgct tgaaggactg
      181 atgcagtggg atgaccgcaa ttctgaaagt tgatgcatat gtaaacctcg agtgtccgat
      241 ttcaaattgg tcaatggtca aaagttaata aacccattgc tgcgtttata ttagatatca
      301 cccgccagca gattatacct gctggttttt tttattctcg ccgcgctaaa aagggaacgt
      361 atgatctgga taatgacgat ggctcgccgt atgaacggtg tttacgcggc atttatgctg
      421 gtcgctttta tgacggtgtt ttggcggatg agagaagatt ttcagcctga tacagattaa
      481 atcagaacgc agaagcggtc tgataaaaca gaatttgcct ggcggcagta gcgcggtggt
      541 cccacctgac cccatgccga actcagaagt gaaacgccgt agcgccgatg gtagtgtggg
      601 gtctccccat gcgagagtag ggaactgcca ggcatcaaat aaaacgaaag gctcagtcga
      661 aagactgggc ctttcgtttt atctgttgtt tgtcggtgaa cgctctcctg agtaggacaa
      721 atccgccggg agcggatttg aacgttgcga agcaacggcc cggagggtgg cgggcaggac
      781 gcccgccata aactgccagg catcaaatta agcagaaggc catcctgacg gatggccttt
      841 ttgcgtttct acaaactctt cgcggaaccc ctatttgttt atttttctaa atacattcaa
      901 atatgtatcc gctcatgaga caataaccct gataaatgct tcaataatat tgaaaaagga
      961 agagtatggc taaaatgaga atatcaccgg aattgaaaaa actgatcgaa aaataccgct
     1021 gcgtaaaaga tacggaagga atgtctcctg ctaaggtata taagctggtg ggagaaaatg
     1081 aaaacctata tttaaaaatg acggacagcc ggtataaagg gaccacctat gatgtggaac
     1141 gggaaaagga catgatgcta tggctggaag gaaagctgcc tgttccaaag gtcctgcact
     1201 ttgaacggca tgatggctgg agcaatctgc tcatgagtga ggccgatggc gtcctttgct
     1261 cggaagagta tgaagatgaa caaagccctg aaaagattat cgagctgtat gcggagtgca
     1321 tcaggctctt tcactccatc gacatatcgg attgtcccta tacgaatagc ttagacagcc
     1381 gcttagccga attggattac ttactgaata acgatctggc cgatgtggat tgcgaaaact
     1441 gggaagagga cactccattt aaagatccgc gcgagctgta tgatttttta aagacggaaa
     1501 agcccgaaga ggaacttgtc ttttcccacg gcgacctggg agacagcaac atctttgtga
     1561 aagatggcaa agtaagtggc tttattgatc ttgggagaag cggcagggcg gacaagtggt
     1621 atgacattgc cttctgcgtc cggtcgctca gggaggatat cggggaagaa cagtatgtcg
     1681 agctattttt tgacttactg gggatcaagc ctgattggga gaaaataaaa tattatattt
     1741 tactggatga attgttttag ctgtcagacc aagtttactc atatatactt tagattgatt
     1801 taaaacttca tttttaattt aaaaggatct aggtgaagat cctttttgat aatctcatga
     1861 ccaaaatccc ttaacgtgag ttttcgttcc actgagcgtc agaccccgta gaaaagatca
     1921 aaggatcttc ttgagatcct ttttttctgc gcgtaatctg ctgcttgcaa acaaaaaaac
     1981 caccgctacc agcggtggtt tgtttgccgg atcaagagct accaactctt tttccgaagg
     2041 taactggctt cagcagagcg cagataccaa atactgtcct tctagtgtag ccgtagttag
     2101 gccaccactt caagaactct gtagcaccgc ctacatacct cgctctgcta atcctgttac
     2161 cagtggctgc tgccagtggc gataagtcgt gtcttaccgg gttggactca agacgatagt
     2221 taccggataa ggcgcagcgg tcgggctgaa cggggggttc gtgcacacag cccagcttgg
     2281 agcgaacgac ctacaccgaa ctgagatacc tacagcgtga gctatgagaa agcgccacgc
     2341 ttcccgaagg gagaaaggcg gacaggtatc cggtaagcgg cagggtcgga acaggagagc
     2401 gcacgaggga gcttccaggg ggaaacgcct ggtatcttta tagtcctgtc gggtttcgcc
     2461 acctctgact tgagcgtcga tttttgtgat gctcgtcagg ggggcggagc ctatggaaaa
     2521 acgccagcaa cgcggccttt ttacggttcc tggccttttg ctggcctttt gctcacatgt
     2581 tctttcctgc gttatcccct gattctgtgg ataaccgtat taccgccttt gagtgagctg
     2641 ataccgctcg ccgcagccga acgaccgagc gcagcgagtc agtgagcgag gaagcggatg
     2701 agcgcctgat gcggtatttt ctccttacgc atctgtgcgg tatttcacac cgcatatggt
     2761 gcactctcag tacaatctgc tctgatgccg catagttaag ccagtataca ctccgctatc
     2821 gctacgtgac tgggtcatgg ctgcgccccg acacccgcca acacccgctg acgcgccctg
     2881 acgggcttgt ctgctcccgg catccgctta cagacaagct gtgaccgtct ccgggagctg
     2941 catgtgtcag aggttttcac cgtcatcacc gaaacgcgcg aggcagcaga tcaattcgcg
     3001 cgcgaaggcg aagcggcatg cataatgtgc ctgtcaaatg gacgaagcag ggattctgca
     3061 aaccctatgc tactccgtca agccgtcaat tgtctgattc gttacca
//
